# Supplementary material for: Manipulating local coordination of copper single atom catalyst enables efficient CO2-to-CH4 conversion
Source: Nat Commun. 2023 Jun 8;14:3382. doi: 10.1038/s41467-023-39048-6 (PMC10250324; doi:10.1038/s41467-023-39048-6)
Supplement: Supplementary file 2 — Source Data [file 41467_2023_39048_MOESM2_ESM.xlsx]

## Sheet: Fig. 1b
Sites			CuN4	CuN3B	CuN2B2-1	CuN2B2-2	CuN2B2-3	CuN4B4-1	CuN4B4-2	CuNB3
Gad(CHO*) / eV			1.10876	-0.200653	0.182804	-0.717465	-1.25691	0.250481	-0.928292	0.147206
ΔG / eV	R1	CO2 + H2O + * → COOH* + (OH- - e-)	0.464158	-0.921987	-0.484055	-1.27743	-2.04863	-0.338555	-1.69185	-0.734286
	R2	COOH* + H2O → HOCOH* + (OH- - e-)	-0.575204	-0.141475	-0.685388	-0.687802	-0.331603	-0.715271	-0.447003	-0.460015
	R3	HOCOH* → COH* + (OH- - e-)	0.0441519	-0.00677373	-0.0486406	0.284674	0.205374	0.227913	0.17724	-0.498238
	R4	COOH* → CO* + (OH- - e-)	-1.67421	-0.543048	-1.27142	-1.12141	-0.623111	-1.03786	-0.593815	-1.18158
	R5	CO* + H2O → CHO* + (OH- - e-)	-0.617237	-1.67166	-0.997771	-1.25467	-1.52122	-1.30915	-1.57867	-0.872971
	R6	CHO* + H2O → CH2O* + (OH- - e-)	-1.72383	-0.391214	-0.808235	-0.258835	-0.424388	-0.762024	-0.523225	-0.979504
	R7	CH2O* + H2O → CH3O* + (OH- - e-)	-0.480726	-2.57376	-1.98711	-2.17688	-2.88201	-1.93972	-2.99349	-1.65873
	R8	CHO* + H2O → CHOH* + (OH- - e-)	-0.38231	-0.603032	-1.19211	-1.14228	-0.854743	-1.17899	-0.940755	-1.25929
	R9	CHOH* + H2O → CH2OH* + (OH- - e-)	-1.87542	-1.80549	-1.08103	-0.852899	-1.63439	-1.05788	-1.59561	-1.63193
	R10	CH2O* + H2O → CH2OH* + (OH- - e-)	-0.533903	-2.01731	-1.4649	-1.73634	-2.06475	-1.47485	-2.01314	-1.91172
	R11	CO* + H2O → COH* + (OH- - e-)	1.14316	0.394799	0.537387	0.718284	0.496882	0.550499	0.324052	0.223329
	R12	COH* + H2O → CHOH* + (OH- - e-)	-2.1427	-2.6695	-2.72726	-3.11523	-2.87285	-3.03864	-2.84348	-2.35559
	R13	CH3O* + H2O → CH4 + O* + (OH- - e-)	0.0324716	-1.40552	-1.82267	-2.39892	-1.59792	-2.24262	-1.76337	-2.43844
	R14	CH2OH* → CH2* + (OH- - e-)	-0.113231	-1.07261	-1.80741	-2.0799	-1.27865	-1.99155	-1.39456	-1.33538
	R15	CH2* + H2O → CH3* + (OH- - e-)	-2.87457	-2.25227	-1.50302	-1.08056	-2.091	-1.25146	-2.01412	-1.32844
	R16	CH3* + H2O → CH4 + * + (OH- - e-)	-3.19612	-1.39884	-1.93213	-1.4598	-0.217189	-2.10348	-0.459558	-1.92506
	R17	O* + H2O → OH* + (OH- - e-)	-3.43364	-2.17187	-1.62336	-1.10206	-1.96535	-1.24736	-1.74235	-1.09551
	R18	OH* → (OH- - e-) + *	-2.83594	-0.589884	-1.27433	-0.678725	0.79369	-1.39164	0.617827	-1.30792
	R19	CO* → CO + *	-0.525994	-0.27101	0.0194253	0.6628	0.935695	-0.359633	0.549623	0.179823

## Sheet: Fig. 1c
Energy	PDOS
	2p-C	3d-Cu
-38.0461	0	0
-38.0361	0	0
-38.026	0	0
-38.016	0	0
-38.0061	0	0
-37.996	0	0
-37.986	0	0
-37.9761	0	0
-37.9661	0	0
-37.956	0	0
-37.946	0	0
-37.9361	0	0
-37.926	0	0
-37.916	0	0
-37.9061	0	0
-37.8961	0	0
-37.886	0	0
-37.876	0	0
-37.8661	0	0
-37.8561	0	0
-37.846	0	0
-37.8361	0	0
-37.8261	0	0
-37.816	0	0
-37.806	0	0
-37.7961	0	0
-37.7861	0	0
-37.776	0	0
-37.766	0	0
-37.7561	0	0
-37.746	0	0
-37.736	0	0
-37.7261	0	0
-37.7161	0	0
-37.706	0	0
-37.696	0	0
-37.6861	0	0
-37.676	0	0
-37.666	0	0
-37.6561	0	0
-37.6461	0	0
-37.636	0	0
-37.626	0	0
-37.6161	0	0
-37.6061	0	0
-37.596	0	0
-37.5861	0	0
-37.5761	0	0
-37.566	0	0
-37.556	0	0
-37.5461	0	0
-37.5361	0	0
-37.526	0	0
-37.516	0	0
-37.5061	0	0
-37.496	0	0
-37.486	0	0
-37.4761	0	0
-37.4661	0	0
-37.456	0	0
-37.446	0	0
-37.4361	0	0
-37.426	0	0
-37.416	0	0
-37.4061	0	0
-37.3961	0	0
-37.386	0	0
-37.376	0	0
-37.3661	0	0
-37.3561	0	0
-37.346	0	0
-37.3361	0	0
-37.3261	0	0
-37.316	0	0
-37.306	0	0
-37.2961	0	0
-37.2861	0	0
-37.276	0	0
-37.266	0	0
-37.2561	0	0
-37.246	0	0
-37.236	0	0
-37.2261	0	0
-37.2161	0	0
-37.206	0	0
-37.196	0	0
-37.1861	0	0
-37.176	0	0
-37.166	0	0
-37.1561	0	0
-37.1461	0	0
-37.136	0	0
-37.126	0	0
-37.1161	0	0
-37.1061	0	0
-37.096	0	0
-37.0861	0	0
-37.0761	0	0
-37.066	0	0
-37.056	0	0
-37.0461	0	0
-37.0361	0	0
-37.026	0	0
-37.016	0	0
-37.0061	0	0
-36.996	0	0
-36.986	0	0
-36.9761	0	0
-36.9661	0	0
-36.956	0	0
-36.946	0	0
-36.9361	0	0
-36.926	0	0
-36.916	0	0
-36.9061	0	0
-36.8961	0	0
-36.886	0	0
-36.876	0	0
-36.8661	0	0
-36.8561	0	0
-36.846	0	0
-36.8361	0	0
-36.8261	0	0
-36.816	0	0
-36.806	0	0
-36.7961	0	0
-36.7861	0	0
-36.776	0	0
-36.766	0	0
-36.7561	0	0
-36.746	0	0
-36.736	0	0
-36.7261	0	0
-36.7161	0	0
-36.706	0	0
-36.696	0	0
-36.6861	0	0
-36.676	0	0
-36.666	0	0
-36.6561	0	0
-36.6461	0	0
-36.636	0	0
-36.626	0	0
-36.6161	0	0
-36.6061	0	0
-36.596	0	0
-36.5861	0	0
-36.5761	0	0
-36.566	0	0
-36.556	0	0
-36.5461	0	0
-36.5361	0	0
-36.526	0	0
-36.516	0	0
-36.5061	0	0
-36.496	0	0
-36.486	0	0
-36.4761	0	0
-36.4661	0	0
-36.456	0	0
-36.446	0	0
-36.4361	0	0
-36.426	0	0
-36.416	0	0
-36.4061	0	0
-36.3961	0	0
-36.386	0	0
-36.376	0	0
-36.3661	0	0
-36.3561	0	0
-36.346	0	0
-36.3361	0	0
-36.3261	0	0
-36.316	0	0
-36.306	0	0
-36.2961	0	0
-36.2861	0	0
-36.276	0	0
-36.266	0	0
-36.2561	0	0
-36.246	0	0
-36.236	0	0
-36.2261	0	0
-36.2161	0	0
-36.206	0	0
-36.196	0	0
-36.1861	0	0
-36.176	0	0
-36.166	0	0
-36.1561	0	0
-36.1461	0	0
-36.136	0	0
-36.126	0	0
-36.1161	0	0
-36.1061	0	0
-36.096	0	0
-36.0861	0	0
-36.0761	0	0
-36.066	0	0
-36.056	0	0
-36.0461	0	0
-36.0361	0	0
-36.026	0	0
-36.016	0	0
-36.0061	0	0
-35.996	0	0
-35.986	0	0
-35.9761	0	0
-35.9661	0	0
-35.956	0	0
-35.946	0	0
-35.9361	0	0
-35.926	0	0
-35.916	0	0
-35.9061	0	0
-35.8961	0	0
-35.886	0	0
-35.876	0	0
-35.8661	0	0
-35.8561	0	0
-35.846	0	0
-35.8361	0	0
-35.8261	0	0
-35.816	0	0
-35.806	0	0
-35.7961	0	0
-35.7861	0	0
-35.776	0	0
-35.766	0	0
-35.7561	0	0
-35.746	0	0
-35.736	0	0
-35.7261	0	0
-35.7161	0	0
-35.706	0	0
-35.696	0	0
-35.6861	0	0
-35.676	0	0
-35.666	0	0
-35.6561	0	0
-35.6461	0	0
-35.636	0	0
-35.626	0	0
-35.6161	0	0
-35.6061	0	0
-35.596	0	0
-35.5861	0	0
-35.5761	0	0
-35.566	0	0
-35.556	0	0
-35.5461	0	0
-35.5361	0	0
-35.526	0	0
-35.516	0	0
-35.5061	0	0
-35.496	0	0
-35.486	0	0
-35.4761	0	0
-35.4661	0	0
-35.456	0	0
-35.446	0	0
-35.4361	0	0
-35.426	0	0
-35.416	0	0
-35.4061	0	0
-35.3961	0	0
-35.386	0	0
-35.376	0	0
-35.3661	0	0
-35.3561	0	0
-35.346	0	0
-35.3361	0	0
-35.3261	0	0
-35.316	0	0
-35.306	0	0
-35.2951	0	0
-35.285	0	0
-35.2751	0	0
-35.2651	0	0
-35.255	0	0
-35.245	0	0
-35.2351	0	0
-35.2251	0	0
-35.215	0	0
-35.205	0	0
-35.1951	0	0
-35.185	0	0
-35.175	0	0
-35.1651	0	0
-35.1551	0	0
-35.145	0	0
-35.135	0	0
-35.1251	0	0
-35.115	0	0
-35.105	0	0
-35.0951	0	0
-35.0851	0	0
-35.075	0	0
-35.065	0	0
-35.0551	0	0
-35.0451	0	0
-35.035	0	0
-35.0251	0	0
-35.0151	0	0
-35.005	0	0
-34.995	0	0
-34.9851	0	0
-34.9751	0	0
-34.965	0	0
-34.955	0	0
-34.9451	0	0
-34.935	0	0
-34.925	0	0
-34.9151	0	0
-34.9051	0	0
-34.895	0	0
-34.885	0	0
-34.8751	0	0
-34.865	0	0
-34.855	0	0
-34.8451	0	0
-34.8351	0	0
-34.825	0	0
-34.815	0	0
-34.8051	0	0
-34.7951	0	0
-34.785	0	0
-34.7751	0	0
-34.7651	0	0
-34.755	0	0
-34.745	0	0
-34.7351	0	0
-34.7251	0	0
-34.715	0	0
-34.705	0	0
-34.6951	0	0
-34.685	0	0
-34.675	0	0
-34.6651	0	0
-34.6551	0	0
-34.645	0	0
-34.635	0	0
-34.6251	0	0
-34.615	0	0
-34.605	0	0
-34.5951	0	0
-34.5851	0	0
-34.575	0	0
-34.565	0	0
-34.5551	0	0
-34.5451	0	0
-34.535	0	0
-34.5251	0	0
-34.5151	0	0
-34.505	0	0
-34.495	0	0
-34.4851	0	0
-34.4751	0	0
-34.465	0	0
-34.455	0	0
-34.4451	0	0
-34.435	0	0
-34.425	0	0
-34.4151	0	0
-34.4051	0	0
-34.395	0	0
-34.385	0	0
-34.3751	0	0
-34.365	0	0
-34.355	0	0
-34.3451	0	0
-34.3351	0	0
-34.325	0	0
-34.315	0	0
-34.3051	0	0
-34.2951	0	0
-34.285	0	0
-34.2751	0	0
-34.2651	0	0
-34.255	0	0
-34.245	0	0
-34.2351	0	0
-34.2251	0	0
-34.215	0	0
-34.205	0	0
-34.1951	0	0
-34.185	0	0
-34.175	0	0
-34.1651	0	0
-34.1551	0	0
-34.145	0	0
-34.135	0	0
-34.1251	0	0
-34.115	0	0
-34.105	0	0
-34.0951	0	0
-34.0851	0	0
-34.075	0	0
-34.065	0	0
-34.0551	0	0
-34.0451	0	0
-34.035	0	0
-34.0251	0	0
-34.0151	0	0
-34.005	0	0
-33.995	0	0
-33.9851	0	0
-33.9751	0	0
-33.965	0	0
-33.955	0	0
-33.9451	0	0
-33.935	0	0
-33.925	0	0
-33.9151	0	0
-33.9051	0	0
-33.895	0	0
-33.885	0	0
-33.8751	0	0
-33.865	0	0
-33.855	0	0
-33.8451	0	0
-33.8351	0	0
-33.825	0	0
-33.815	0	0
-33.8051	0	0
-33.7951	0	0
-33.785	0	0
-33.7751	0	0
-33.7651	0	0
-33.755	0	0
-33.745	0	0
-33.7351	0	0
-33.7251	0	0
-33.715	0	0
-33.705	0	0
-33.6951	0	0
-33.685	0	0
-33.675	0	0
-33.6651	0	0
-33.6551	0	0
-33.645	0	0
-33.635	0	0
-33.6251	0	0
-33.615	0	0
-33.605	0	0
-33.5951	0	0
-33.5851	0	0
-33.575	0	0
-33.565	0	0
-33.5551	0	0
-33.5451	0	0
-33.535	0	0
-33.5251	0	0
-33.5151	0	0
-33.505	0	0
-33.495	0	0
-33.4851	0	0
-33.4751	0	0
-33.465	0	0
-33.455	0	0
-33.4451	0	0
-33.435	0	0
-33.425	0	0
-33.4151	0	0
-33.4051	0	0
-33.395	0	0
-33.385	0	0
-33.3751	0	0
-33.365	0	0
-33.355	0	0
-33.3451	0	0
-33.3351	0	0
-33.325	0	0
-33.315	0	0
-33.3051	0	0
-33.2951	0	0
-33.285	0	0
-33.2751	0	0
-33.2651	0	0
-33.255	0	0
-33.245	0	0
-33.2351	0	0
-33.2251	0	0
-33.215	0	0
-33.205	0	0
-33.1951	0	0
-33.185	0	0
-33.175	0	0
-33.1651	0	0
-33.1551	0	0
-33.145	0	0
-33.135	0	0
-33.1251	0	0
-33.115	0	0
-33.105	0	0
-33.0951	0	0
-33.0851	0	0
-33.075	0	0
-33.065	0	0
-33.0551	0	0
-33.0451	0	0
-33.035	0	0
-33.0251	0	0
-33.0151	0	0
-33.005	0	0
-32.995	0	0
-32.9851	0	0
-32.9751	0	0
-32.965	0	0
-32.955	0	0
-32.9451	0	0
-32.935	0	0
-32.925	0	0
-32.9151	0	0
-32.9051	0	0
-32.895	0	0
-32.885	0	0
-32.8751	0	0
-32.865	0	0
-32.855	0	0
-32.8451	0	0
-32.8351	0	0
-32.825	0	0
-32.815	0	0
-32.8051	0	0
-32.7951	0	0
-32.785	0	0
-32.7751	0	0
-32.7651	0	0
-32.755	0	0
-32.745	0	0
-32.7351	0	0
-32.7251	0	0
-32.715	0	0
-32.705	0	0
-32.6951	0	0
-32.685	0	0
-32.675	0	0
-32.6651	0	0
-32.6551	0	0
-32.645	0	0
-32.635	0	0
-32.6251	0	0
-32.615	0	0
-32.605	0	0
-32.5951	0	0
-32.5851	0	0
-32.575	0	0
-32.565	0	0
-32.5551	0	0
-32.5451	0	0
-32.535	0	0
-32.5251	0	0
-32.5151	0	0
-32.505	0	0
-32.495	0	0
-32.4851	0	0
-32.4751	0	0
-32.465	0	0
-32.455	0	0
-32.4451	0	0
-32.435	0	0
-32.425	0	0
-32.4151	0	0
-32.4051	0	0
-32.395	0	0
-32.385	0	0
-32.3751	0	0
-32.365	0	0
-32.355	0	0
-32.3451	0	0
-32.3351	0	0
-32.325	0	0
-32.315	0	0
-32.3051	0	0
-32.2951	0	0
-32.285	0	0
-32.2751	0	0
-32.2651	0	0
-32.255	0	0
-32.245	0	0
-32.2351	0	0
-32.2251	0	0
-32.215	0	0
-32.205	0	0
-32.1951	0	0
-32.185	0	0
-32.175	0	0
-32.1651	0	0
-32.1551	0	0
-32.145	0	0
-32.135	0	0
-32.1251	0	0
-32.115	0	0
-32.105	0	0
-32.0951	0	0
-32.0851	0	0
-32.075	0	0
-32.065	0	0
-32.0551	0	0
-32.0451	0	0
-32.035	0	0
-32.0251	0	0
-32.0151	0	0
-32.005	0	0
-31.995	0	0
-31.9851	0	0
-31.975	0	0
-31.9651	0	0
-31.955	0	0
-31.945	0	0
-31.9351	0	0
-31.925	0	0
-31.9151	0	0
-31.905	0	0
-31.8951	0	0
-31.885	0	0
-31.8751	0	0
-31.8651	0	0
-31.855	0	0
-31.8451	0	0
-31.835	0	0
-31.8251	0	0
-31.815	0	0
-31.8051	0	0
-31.795	0	0
-31.785	0	0
-31.7751	0	0
-31.765	0	0
-31.7551	0	0
-31.745	0	0
-31.7351	0	0
-31.725	0	0
-31.7151	0	0
-31.705	0	0
-31.695	0	0
-31.6851	0	0
-31.675	0	0
-31.6651	0	0
-31.655	0	0
-31.6451	0	0
-31.635	0	0
-31.6251	0	0
-31.6151	0	0
-31.605	0	0
-31.5951	0	0
-31.585	0	0
-31.5751	0	0
-31.565	0	0
-31.5551	0	0
-31.545	0	0
-31.535	0	0
-31.5251	0	0
-31.515	0	0
-31.5051	0	0
-31.495	0	0
-31.4851	0	0
-31.475	0	0
-31.4651	0	0
-31.455	0	0
-31.445	0	0
-31.4351	0	0
-31.425	0	0
-31.4151	0	0
-31.405	0	0
-31.3951	0	0
-31.385	0	0
-31.3751	0	0
-31.3651	0	0
-31.355	0	0
-31.3451	0	0
-31.335	0	0
-31.3251	0	0
-31.315	0	0
-31.3051	0	0
-31.295	0	0
-31.285	0	0
-31.2751	0	0
-31.265	0	0
-31.2551	0	0
-31.245	0	0
-31.2351	0	0
-31.225	0	0
-31.2151	0	0
-31.205	0	0
-31.195	0	0
-31.1851	0	0
-31.175	0	0
-31.1651	0	0
-31.155	0	0
-31.1451	0	0
-31.135	0	0
-31.1251	0	0
-31.1151	0	0
-31.105	0	0
-31.0951	0	0
-31.085	0	0
-31.0751	0	0
-31.065	0	0
-31.0551	0	0
-31.045	0	0
-31.035	0	0
-31.0251	0	0
-31.015	0	0
-31.0051	0	0
-30.995	0	0
-30.9851	0	0
-30.975	0	0
-30.9651	0	0
-30.955	0	0
-30.945	0	0
-30.9351	0	0
-30.925	0	0
-30.9151	0	0
-30.905	0	0
-30.8951	0	0
-30.885	0	0
-30.8751	0	0
-30.8651	0	0
-30.855	0	0
-30.8451	0	0
-30.835	0	0
-30.8251	0	0
-30.815	0	0
-30.8051	0	0
-30.795	0	0
-30.785	0	0
-30.7751	0	0
-30.765	0	0
-30.7551	0	0
-30.745	0	0
-30.7351	0	0
-30.725	0	0
-30.7151	0	0
-30.705	0	0
-30.695	0	0
-30.6851	0	0
-30.675	0	0
-30.6651	0	0
-30.655	0	0
-30.6451	0	0
-30.635	0	0
-30.6251	0	0
-30.6151	0	0
-30.605	0	0
-30.5951	0	0
-30.585	0	0
-30.5751	0	0
-30.565	0	0
-30.5551	0	0
-30.545	0	0
-30.535	0	0
-30.5251	0	0
-30.515	0	0
-30.5051	0	0
-30.495	0	0
-30.4851	0	0
-30.475	0	0
-30.4651	0	0
-30.455	0	0
-30.445	0	0
-30.4351	0	0
-30.425	0	0
-30.4151	0	0
-30.405	0	0
-30.3951	0	0
-30.385	0	0
-30.3751	0	0
-30.3651	0	0
-30.355	0	0
-30.3451	0	0
-30.335	0	0
-30.3251	0	0
-30.315	0	0
-30.3051	0	0
-30.295	0	0
-30.285	0	0
-30.2751	0	0
-30.265	0	0
-30.2551	0	0
-30.245	0	0
-30.2351	0	0
-30.225	0	0
-30.2151	0	0
-30.205	0	0
-30.195	0	0
-30.1851	0	0
-30.175	0	0
-30.1651	0	0
-30.155	0	0
-30.1451	0	0
-30.135	0	0
-30.1251	0	0
-30.1151	0	0
-30.105	0	0
-30.0951	0	0
-30.085	0	0
-30.0751	0	0
-30.065	0	0
-30.0551	0	0
-30.045	0	0
-30.035	0	0
-30.0251	0	0
-30.015	0	0
-30.0051	0	0
-29.995	0	0
-29.9851	0	0
-29.975	0	0
-29.9651	0	0
-29.955	0	0
-29.945	0	0
-29.9351	0	0
-29.925	0	0
-29.9151	0	0
-29.905	0	0
-29.8951	0	0
-29.885	0	0
-29.8751	0	0
-29.8651	0	0
-29.855	0	0
-29.8451	0	0
-29.835	0	0
-29.8251	0	0
-29.815	0	0
-29.8051	0	0
-29.794	0	0
-29.7841	0	0
-29.774	0	0
-29.7641	0	0
-29.754	0	0
-29.7441	0	0
-29.734	0	0
-29.724	0	0
-29.7141	0	0
-29.704	0	0
-29.6941	0	0
-29.684	0	0
-29.6741	0	0
-29.664	0	0
-29.6541	0	0
-29.6441	0	0
-29.634	0	0
-29.6241	0	0
-29.614	0	0
-29.6041	0	0
-29.594	0	0
-29.5841	0	0
-29.574	0	0
-29.5641	0	0
-29.5541	0	0
-29.544	0	0
-29.5341	0	0
-29.524	0	0
-29.5141	0	0
-29.504	0	0
-29.4941	0	0
-29.484	0	0
-29.474	0	0
-29.4641	0	0
-29.454	0	0
-29.4441	0	0
-29.434	0	0
-29.4241	0	0
-29.414	0	0
-29.4041	0	0
-29.3941	0	0
-29.384	0	0
-29.3741	0	0
-29.364	0	0
-29.3541	0	0
-29.344	0	0
-29.3341	0	0
-29.324	0	0
-29.3141	0	0
-29.3041	0	0
-29.294	0	0
-29.2841	0	0
-29.274	0	0
-29.2641	0	0
-29.254	0	0
-29.2441	0	0
-29.234	0	0
-29.224	0	0
-29.2141	0	0
-29.204	0	0
-29.1941	0	0
-29.184	0	0
-29.1741	0	0
-29.164	0	0
-29.1541	0	0
-29.1441	0	0
-29.134	0	0
-29.1241	0	0
-29.114	0	0
-29.1041	0	0
-29.094	0	0
-29.0841	0	0
-29.074	0	0
-29.0641	0	0
-29.0541	0	0
-29.044	0	0
-29.0341	0	0
-29.024	0	0
-29.0141	0	0
-29.004	0	0
-28.9941	0	0
-28.984	0	0
-28.974	0	0
-28.9641	0	0
-28.954	0	0
-28.9441	0	0
-28.934	0	0
-28.9241	0	0
-28.914	0	0
-28.9041	0	0
-28.8941	0	0
-28.884	0	0
-28.8741	0	0
-28.864	0	0
-28.8541	0	0
-28.844	0	0
-28.8341	0	0
-28.824	0	0
-28.8141	0	0
-28.8041	0	0
-28.794	0	0
-28.7841	0	0
-28.774	0	0
-28.7641	0	0
-28.754	0	0
-28.7441	0	0
-28.734	0	0
-28.724	0	0
-28.7141	0	0
-28.704	0	0
-28.6941	0	0
-28.684	0	0
-28.6741	0	0
-28.664	0	0
-28.6541	0	0
-28.6441	0	0
-28.634	0	0
-28.6241	0	0
-28.614	0	0
-28.6041	0	0
-28.594	0	0
-28.5841	0	0
-28.574	0	0
-28.5641	0	0
-28.5541	0	0
-28.544	0	0
-28.5341	0	0
-28.524	0	0
-28.5141	0	0
-28.504	0	0
-28.4941	0	0
-28.484	0	0
-28.474	0	0
-28.4641	0	0
-28.454	0	0
-28.4441	0	0
-28.434	0	0
-28.4241	0	0
-28.414	0	0
-28.4041	0	0
-28.3941	0	0
-28.384	0	0
-28.3741	0	0
-28.364	0	0
-28.3541	0	0
-28.344	0	0
-28.3341	0	0
-28.324	0	0
-28.3141	0	0
-28.3041	0	0
-28.294	0	0
-28.2841	0	0
-28.274	0	0
-28.2641	0	0
-28.254	0	0
-28.2441	0	0
-28.234	0	0
-28.224	0	0
-28.2141	0	0
-28.204	0	0
-28.1941	0	0
-28.184	0	0
-28.1741	0	0
-28.164	0	0
-28.1541	0	0
-28.1441	0	0
-28.134	0	0
-28.1241	0	0
-28.114	0	0
-28.1041	0	0
-28.094	0	0
-28.0841	0	0
-28.074	0	0
-28.0641	0	0
-28.0541	0	0
-28.044	0	0
-28.0341	0	0
-28.024	0	0
-28.0141	0	0
-28.004	0	0
-27.9941	0	0
-27.984	0	0
-27.974	0	0
-27.9641	0	0
-27.954	0	0
-27.9441	0	0
-27.934	0	0
-27.9241	0	0
-27.914	0	0
-27.9041	0	0
-27.8941	0	0
-27.884	0	0
-27.8741	0	0
-27.864	0	0
-27.8541	0	0
-27.844	0	0
-27.8341	0	0
-27.824	0	0
-27.8141	0	0
-27.8041	0	0
-27.794	0	0
-27.7841	0	0
-27.774	0	0
-27.7641	0	0
-27.754	0	0
-27.7441	0	0
-27.734	0	0
-27.724	0	0
-27.7141	0	0
-27.704	0	0
-27.6941	0	0
-27.684	0	0
-27.6741	0	0
-27.664	0	0
-27.6541	0	0
-27.6441	0	0
-27.634	0	0
-27.6241	0	0
-27.614	0	0
-27.6041	0	0
-27.594	0	0
-27.5841	0	0
-27.574	0	0
-27.5641	0	0
-27.5541	0	0
-27.544	0	0
-27.5341	0	0
-27.524	0	0
-27.5141	0	0
-27.504	0	0
-27.4941	0	0
-27.484	0	0
-27.474	0	0
-27.4641	0	0
-27.454	0	0
-27.4441	0	0
-27.434	0	0
-27.4241	0	0
-27.414	0	0
-27.4041	0	0
-27.3941	0	0
-27.384	0	0
-27.3741	0	0
-27.364	0	0
-27.3541	0	0
-27.344	0	0
-27.3341	0	0
-27.324	0	0
-27.3141	0	0
-27.3041	0	0
-27.294	0	0
-27.2841	0	0
-27.274	0	0
-27.2641	0	0
-27.254	0	0
-27.2441	0	0
-27.234	0	0
-27.224	0	0
-27.2141	0	0
-27.204	0	0
-27.1941	0	0
-27.184	0	0
-27.1741	0	0
-27.164	0	0
-27.1541	0	0
-27.1441	0	0
-27.134	0	0
-27.1241	0	0
-27.114	0	0
-27.1041	0	0
-27.094	0	0
-27.0841	0	0
-27.074	0	0
-27.0641	0	0
-27.0541	0	0
-27.044	0	0
-27.0341	0	0
-27.024	0	0
-27.0141	0	0
-27.004	0	0
-26.9941	0	0
-26.984	0	0
-26.974	0	0
-26.9641	0	0
-26.954	0	0
-26.9441	0	0
-26.934	0	0
-26.9241	0	0
-26.914	0	0
-26.9041	0	0
-26.8941	0	0
-26.884	0	0
-26.8741	0	0
-26.864	0	0
-26.8541	0	0
-26.844	0	0
-26.8341	0	0
-26.824	0	0
-26.8141	0	0
-26.8041	0	0
-26.794	0	0
-26.7841	0	0
-26.774	0	0
-26.7641	0	0
-26.754	0	0
-26.7441	0	0
-26.734	0	0
-26.724	0	0
-26.7141	0	0
-26.704	0	0
-26.6941	0	0
-26.684	0	0
-26.6741	0	0
-26.664	0	0
-26.6541	0	0
-26.6441	0	0
-26.634	0	0
-26.6241	0	0
-26.614	0	0
-26.6041	0	0
-26.594	0	0
-26.5841	0	0
-26.574	0	0
-26.5641	0	0
-26.5541	0	0
-26.544	0	0
-26.5341	0	0
-26.524	0	0
-26.5141	0	0
-26.504	0	0
-26.4941	0	0
-26.484	0	0
-26.474	0	0
-26.4641	0	0
-26.454	0	0
-26.4441	0	0
-26.434	0	0
-26.4241	0	0
-26.414	0	0
-26.4041	0	0
-26.3941	0	0
-26.384	0	0
-26.3741	0	0
-26.364	0	0
-26.3541	0	0
-26.344	0	0
-26.3341	0	0
-26.324	0	0
-26.3141	0	0
-26.3041	0	0
-26.294	0	0
-26.2841	0	0
-26.274	0	0
-26.2641	0	0
-26.254	0	0
-26.2441	0	0
-26.234	0	0
-26.224	0	0
-26.2141	0	0
-26.204	0	0
-26.1941	0	0
-26.184	0	0
-26.1741	0	0
-26.164	0	0
-26.1541	0	0
-26.1441	0	0
-26.134	0	0
-26.1241	0	0
-26.114	0	0
-26.1041	0	0
-26.094	0	0
-26.0841	0	0
-26.074	0	0
-26.0641	0	0
-26.0541	0	0
-26.044	0	0
-26.0341	0	0
-26.024	0	0
-26.0141	0	0
-26.004	0	0
-25.9941	0	0
-25.984	0	0
-25.974	0	0
-25.9641	0	0
-25.954	0	0
-25.9441	0	0
-25.934	0	0
-25.9241	0	0
-25.914	0	0
-25.9041	0	0
-25.8941	0	0
-25.884	0	0
-25.8741	0	0
-25.864	0	0
-25.8541	0	0
-25.844	0	0
-25.8341	0	0
-25.824	0	0
-25.8141	0	0
-25.8041	0	0
-25.794	0	0
-25.7841	0	0
-25.774	0	0
-25.7641	0	0
-25.754	0	0
-25.7441	0	0
-25.734	0	0
-25.724	0	0
-25.7141	0	0
-25.704	0	0
-25.6941	0	0
-25.684	0	0
-25.6741	0	0
-25.664	0	0
-25.6541	0	0
-25.6441	0	0
-25.634	0	0
-25.6241	0	0
-25.614	0	0
-25.6041	0	0
-25.594	0	0
-25.5841	0	0
-25.574	0	0
-25.5641	0	0
-25.5541	0	0
-25.544	0	0
-25.5341	0	0
-25.524	0	0
-25.5141	0	0
-25.504	0	0
-25.4941	0	0
-25.484	0	0
-25.474	0	0
-25.4641	0	0
-25.454	0	0
-25.4441	0	0
-25.434	0	0
-25.4241	0	0
-25.414	0	0
-25.4041	0	0
-25.3941	0	0
-25.384	0	0
-25.3741	0	0
-25.364	0	0
-25.3541	0	0
-25.344	0	0
-25.3341	0	0
-25.324	0	0
-25.3141	0	0
-25.3041	0	0
-25.294	0	0
-25.2841	0	0
-25.274	0	0
-25.2641	0	0
-25.254	0	0
-25.2441	0	0
-25.234	0	0
-25.224	0	0
-25.2141	0	0
-25.204	0	0
-25.1941	0	0
-25.184	0	0
-25.1741	0	0
-25.164	0	0
-25.1541	0	0
-25.1441	0	0
-25.134	0	0
-25.1241	0	0
-25.114	0	0
-25.1041	0	0
-25.094	0	0
-25.0841	0	0
-25.074	0	0
-25.0641	0	0
-25.0541	0	0
-25.044	0	0
-25.0341	0	0
-25.024	0	0
-25.0141	0	0
-25.004	0	0
-24.9941	0	0
-24.984	0	0
-24.974	0	0
-24.9641	0	0
-24.954	0	0
-24.9441	0	0
-24.934	0	0
-24.9241	0	0
-24.914	0	0
-24.9041	0	0
-24.8941	0	0
-24.884	0	0
-24.8741	0	0
-24.864	0	0
-24.8541	0	0
-24.844	0	0
-24.8341	0	0
-24.824	0	0
-24.8141	0	0
-24.8041	0	0
-24.794	0	0
-24.7841	0	0
-24.774	0	0
-24.7641	0	0
-24.754	0	0
-24.7441	0	0
-24.734	0	0
-24.724	0	0
-24.7141	0	0
-24.704	0	0
-24.6941	0	0
-24.684	0	0
-24.6741	0	0
-24.664	0	0
-24.6541	0	0
-24.6441	0	0
-24.634	0	0
-24.6241	0	0
-24.614	0	0
-24.6041	0	0
-24.594	0	0
-24.5841	0	0
-24.574	0	0
-24.5641	0	0
-24.5541	0	0
-24.544	0	0
-24.5341	0	0
-24.524	0	0
-24.5141	0	0
-24.504	0	0
-24.4941	0	0
-24.484	0	0
-24.474	0	0
-24.4641	0	0
-24.454	0	0
-24.4441	0	0
-24.434	0	0
-24.4241	0	0
-24.414	0	0
-24.4041	0	0
-24.3941	0	0
-24.384	0	0
-24.3741	0	0
-24.364	0	0
-24.3541	0	0
-24.344	0	0
-24.3341	0	0
-24.324	0	0
-24.3141	0	0
-24.3041	0	0
-24.2931	0	0
-24.283	0	0
-24.2731	0	0
-24.263	0	0
-24.2531	0	0
-24.2431	0	0
-24.233	0	0
-24.2231	0	0
-24.213	0	0
-24.2031	0	0
-24.193	0	0
-24.1831	0	0
-24.173	0	0
-24.163	0	0
-24.1531	0	0
-24.143	0	0
-24.1331	0	0
-24.123	0	0
-24.1131	0	0
-24.103	0	0
-24.0931	0	0
-24.0831	0	0
-24.073	0	0
-24.0631	0	0
-24.053	0	0
-24.0431	0	0
-24.033	0	0
-24.0231	0	0
-24.013	0	0
-24.0031	0	0
-23.9931	0	0
-23.983	0	0
-23.9731	0	0
-23.963	0	0
-23.9531	0	0
-23.943	0	0
-23.9331	0	0
-23.923	0	0
-23.913	0	0
-23.9031	0	0
-23.893	0	0
-23.8831	0	0
-23.873	0	0
-23.8631	0	0
-23.853	0	0
-23.8431	0	0
-23.8331	0	0
-23.823	0	0
-23.8131	0	0
-23.803	0	0
-23.7931	0	0
-23.783	0	0
-23.7731	0	0
-23.763	0	0
-23.7531	0	0
-23.7431	0	0
-23.733	0	0
-23.7231	0	0
-23.713	0	0
-23.7031	0	0
-23.693	0	0
-23.6831	0	0
-23.673	0	0
-23.663	0	0
-23.6531	0	0
-23.643	0	0
-23.6331	0	0
-23.623	0	0
-23.6131	0	0
-23.603	0	0
-23.5931	0	0
-23.5831	0	0
-23.573	0	0
-23.5631	0	0
-23.553	0	0
-23.5431	0	0
-23.533	0	0
-23.5231	0	0
-23.513	0	0
-23.5031	0	0
-23.4931	0	0
-23.483	0	0
-23.4731	0	0
-23.463	0	0
-23.4531	0	0
-23.443	0	0
-23.4331	0	0
-23.423	0	0
-23.413	0	0
-23.4031	0	0
-23.393	0	0
-23.3831	0	0
-23.373	0	0
-23.3631	0	0
-23.353	1e-05	0
-23.3431	1e-05	0
-23.3331	2e-05	0
-23.323	2e-05	0
-23.3131	3e-05	0
-23.303	5e-05	0
-23.2931	6e-05	0
-23.283	8e-05	0
-23.2731	0.00011	0
-23.263	0.00015	0
-23.2531	0.0002	0
-23.2431	0.00026	0
-23.233	0.00033	0
-23.2231	0.00044	0
-23.213	0.00057	0
-23.2031	0.00074	0
-23.193	0.00095	0
-23.1831	0.00121	0
-23.173	0.00156	0
-23.163	0.00197	1e-05
-23.1531	0.00249	1e-05
-23.143	0.00313	1e-05
-23.1331	0.00391	1e-05
-23.123	0.00487	1e-05
-23.1131	0.00603	2e-05
-23.103	0.00742	2e-05
-23.0931	0.00909	2e-05
-23.0831	0.01109	4e-05
-23.073	0.01344	5e-05
-23.0631	0.01623	5e-05
-23.053	0.01949	6e-05
-23.0431	0.02329	7e-05
-23.033	0.02769	8e-05
-23.0231	0.03276	0.00011
-23.013	0.03857	0.00012
-23.0031	0.04517	0.00014
-22.9931	0.05265	0.00017
-22.983	0.06106	0.00019
-22.9731	0.07046	0.00022
-22.963	0.0809	0.00025
-22.9531	0.09241	0.00028
-22.943	0.10505	0.00033
-22.9331	0.11881	0.00037
-22.923	0.13372	0.00041
-22.913	0.14973	0.00046
-22.9031	0.16682	0.00052
-22.893	0.185	0.00058
-22.8831	0.20404	0.00064
-22.873	0.22392	0.0007
-22.8631	0.24457	0.00076
-22.853	0.26586	0.00083
-22.8431	0.28738	0.0009
-22.8331	0.3092	0.00096
-22.823	0.33102	0.00103
-22.8131	0.35264	0.0011
-22.803	0.37376	0.00116
-22.7931	0.39418	0.00123
-22.783	0.4136	0.00129
-22.7731	0.43182	0.00134
-22.763	0.44863	0.0014
-22.7531	0.46375	0.00145
-22.7431	0.47696	0.00148
-22.733	0.48817	0.00152
-22.7231	0.49708	0.00155
-22.713	0.50369	0.00156
-22.7031	0.50779	0.00159
-22.693	0.50939	0.00159
-22.6831	0.50849	0.00159
-22.673	0.50499	0.00158
-22.663	0.49908	0.00155
-22.6531	0.49077	0.00153
-22.643	0.48006	0.00149
-22.6331	0.46745	0.00146
-22.623	0.45274	0.00141
-22.6131	0.43642	0.00136
-22.603	0.4184	0.0013
-22.5931	0.39938	0.00124
-22.5831	0.37917	0.00118
-22.573	0.35824	0.00111
-22.5631	0.33672	0.00105
-22.553	0.3149	0.00098
-22.5431	0.29308	0.00091
-22.533	0.27146	0.00084
-22.5231	0.25012	0.00078
-22.513	0.2293	0.00071
-22.5031	0.20915	0.00065
-22.4931	0.18991	0.00059
-22.483	0.17154	0.00053
-22.4731	0.15412	0.00048
-22.463	0.13781	0.00043
-22.4531	0.12262	0.00038
-22.443	0.10854	0.00034
-22.4331	0.09562	0.0003
-22.423	0.08381	0.00026
-22.413	0.07309	0.00023
-22.4031	0.06342	0.0002
-22.393	0.05476	0.00017
-22.3831	0.04706	0.00014
-22.373	0.04022	0.00013
-22.3631	0.03421	0.00011
-22.353	0.02895	9e-05
-22.3431	0.02438	7e-05
-22.3331	0.02043	6e-05
-22.323	0.01704	5e-05
-22.3131	0.01412	5e-05
-22.303	0.01166	4e-05
-22.2931	0.00958	3e-05
-22.283	0.00783	2e-05
-22.2731	0.00637	2e-05
-22.263	0.00514	1e-05
-22.2531	0.00414	1e-05
-22.2431	0.00331	1e-05
-22.233	0.00264	1e-05
-22.2231	0.0021	1e-05
-22.213	0.00166	0
-22.2031	0.0013	0
-22.193	0.00102	0
-22.1831	0.00079	0
-22.173	0.00061	0
-22.163	0.00047	0
-22.1531	0.00036	0
-22.143	0.00028	0
-22.1331	0.00021	0
-22.123	0.00016	0
-22.1131	0.00012	0
-22.103	8e-05	0
-22.0931	7e-05	0
-22.0831	5e-05	0
-22.073	3e-05	0
-22.0631	3e-05	0
-22.053	2e-05	0
-22.0431	2e-05	0
-22.033	1e-05	0
-22.0231	0	0
-22.013	0	0
-22.0031	0	0
-21.9931	0	0
-21.983	0	0
-21.9731	0	0
-21.963	0	0
-21.9531	0	0
-21.943	0	0
-21.9331	0	0
-21.923	0	0
-21.913	0	0
-21.9031	0	0
-21.893	0	0
-21.8831	0	0
-21.873	0	0
-21.8631	0	0
-21.853	0	0
-21.8431	0	0
-21.8331	0	0
-21.823	0	0
-21.8131	0	0
-21.803	0	0
-21.7931	0	0
-21.783	0	0
-21.7731	0	0
-21.763	0	0
-21.7531	0	0
-21.7431	0	0
-21.733	0	0
-21.7231	0	0
-21.713	0	0
-21.7031	0	0
-21.693	0	0
-21.6831	0	0
-21.673	0	0
-21.663	0	0
-21.6531	0	0
-21.643	0	0
-21.6331	0	0
-21.623	0	0
-21.6131	0	0
-21.603	0	0
-21.5931	0	0
-21.5831	0	0
-21.573	0	0
-21.5631	0	0
-21.553	0	0
-21.5431	0	0
-21.533	0	0
-21.5231	0	0
-21.513	0	0
-21.5031	0	0
-21.4931	0	0
-21.483	0	0
-21.4731	0	0
-21.463	0	0
-21.4531	0	0
-21.443	0	0
-21.4331	0	0
-21.423	0	0
-21.413	0	0
-21.4031	0	0
-21.393	0	0
-21.3831	0	0
-21.373	0	0
-21.3631	0	0
-21.353	0	0
-21.3431	0	0
-21.3331	0	0
-21.323	0	0
-21.3131	0	0
-21.303	0	0
-21.2931	0	0
-21.283	0	0
-21.2731	0	0
-21.263	0	0
-21.2531	0	0
-21.2431	0	0
-21.233	0	0
-21.2231	0	0
-21.213	0	0
-21.2031	0	0
-21.193	0	0
-21.1831	0	0
-21.173	0	0
-21.163	0	0
-21.1531	0	0
-21.143	0	0
-21.1331	0	0
-21.123	0	0
-21.1131	0	1e-05
-21.103	0	1e-05
-21.0931	0	1e-05
-21.0831	0	1e-05
-21.073	0	2e-05
-21.0631	0	2e-05
-21.053	0	3e-05
-21.0431	0	3e-05
-21.033	0	4e-05
-21.0231	0	5e-05
-21.013	0	6e-05
-21.0031	0	8e-05
-20.9931	0	9e-05
-20.983	1e-05	0.00011
-20.9731	1e-05	0.00013
-20.963	1e-05	0.00015
-20.9531	1e-05	0.00018
-20.943	2e-05	0.00022
-20.9331	2e-05	0.00026
-20.923	3e-05	0.0003
-20.913	3e-05	0.00034
-20.9031	3e-05	0.0004
-20.893	3e-05	0.00045
-20.8831	4e-05	0.00053
-20.873	5e-05	0.0006
-20.8631	6e-05	0.00068
-20.853	6e-05	0.00076
-20.8431	6e-05	0.00085
-20.8331	8e-05	0.00096
-20.823	9e-05	0.00106
-20.8131	9e-05	0.00118
-20.803	0.0001	0.0013
-20.7931	0.00011	0.00142
-20.783	0.00012	0.00156
-20.7731	0.00013	0.00168
-20.763	0.00014	0.00182
-20.7531	0.00015	0.00196
-20.7431	0.00016	0.0021
-20.733	0.00017	0.00225
-20.7231	0.00018	0.00239
-20.713	0.00018	0.00254
-20.7031	0.0002	0.00266
-20.693	0.0002	0.0028
-20.6831	0.00021	0.00293
-20.673	0.00021	0.00304
-20.663	0.00022	0.00317
-20.6531	0.00023	0.00327
-20.643	0.00023	0.00338
-20.6331	0.00023	0.00347
-20.623	0.00023	0.00355
-20.6131	0.00023	0.00364
-20.603	0.00023	0.0037
-20.5931	0.00023	0.00377
-20.5831	0.00022	0.00383
-20.573	0.00021	0.00387
-20.5631	0.00021	0.00391
-20.553	0.00021	0.00395
-20.5431	0.00021	0.00397
-20.533	0.0002	0.00399
-20.5231	0.00019	0.00401
-20.513	0.00018	0.004
-20.5031	0.00017	0.00401
-20.4931	0.00016	0.00401
-20.483	0.00016	0.004
-20.4731	0.00014	0.004
-20.463	0.00013	0.00397
-20.4531	0.00013	0.00395
-20.443	0.00012	0.00393
-20.4331	0.0001	0.00389
-20.423	0.0001	0.00387
-20.413	9e-05	0.00382
-20.4031	8e-05	0.00379
-20.393	7e-05	0.00374
-20.3831	7e-05	0.00369
-20.373	6e-05	0.00363
-20.3631	5e-05	0.00358
-20.353	5e-05	0.00351
-20.3431	4e-05	0.00345
-20.3331	4e-05	0.00339
-20.323	4e-05	0.00332
-20.3131	4e-05	0.00325
-20.303	3e-05	0.00321
-20.2931	3e-05	0.00314
-20.283	2e-05	0.00308
-20.2731	2e-05	0.003
-20.263	2e-05	0.00296
-20.2531	2e-05	0.0029
-20.2431	2e-05	0.00287
-20.233	2e-05	0.00282
-20.2231	1e-05	0.00276
-20.213	1e-05	0.00273
-20.2031	1e-05	0.0027
-20.193	1e-05	0.00269
-20.1831	1e-05	0.00267
-20.173	1e-05	0.00265
-20.163	1e-05	0.00265
-20.1531	1e-05	0.00264
-20.143	1e-05	0.00265
-20.1331	1e-05	0.00267
-20.123	1e-05	0.00268
-20.1131	1e-05	0.00272
-20.103	1e-05	0.00274
-20.0931	1e-05	0.00279
-20.0831	1e-05	0.00285
-20.073	1e-05	0.0029
-20.0631	1e-05	0.00296
-20.053	1e-05	0.00304
-20.0431	1e-05	0.00314
-20.033	1e-05	0.00326
-20.0231	1e-05	0.00338
-20.013	1e-05	0.00352
-20.0031	1e-05	0.00368
-19.9931	0	0.00386
-19.983	0	0.00405
-19.9731	0	0.00426
-19.963	0	0.00451
-19.9531	0	0.00475
-19.943	0	0.00503
-19.9331	0	0.00531
-19.923	0	0.00562
-19.913	0	0.00593
-19.9031	0	0.00627
-19.893	0	0.00659
-19.8831	0	0.00691
-19.873	0	0.00724
-19.8631	0	0.00756
-19.853	0	0.00789
-19.8431	0	0.00819
-19.8331	0	0.00846
-19.823	0	0.00872
-19.8131	0	0.00896
-19.803	0	0.00915
-19.7931	0	0.00932
-19.783	0	0.00944
-19.7731	0	0.00954
-19.763	0	0.00959
-19.7531	0	0.0096
-19.7431	0	0.00957
-19.733	0	0.00949
-19.7231	0	0.00937
-19.713	0	0.00921
-19.7031	0	0.00903
-19.693	0	0.00879
-19.6831	0	0.00854
-19.673	0	0.00825
-19.663	0	0.00795
-19.6531	0	0.00761
-19.643	0	0.00728
-19.6331	0	0.00693
-19.623	0	0.00657
-19.6131	0	0.00621
-19.603	0	0.00584
-19.5931	0	0.00548
-19.5831	0	0.00514
-19.573	1e-05	0.0048
-19.5631	1e-05	0.00447
-19.553	1e-05	0.00415
-19.5431	1e-05	0.00387
-19.533	1e-05	0.00358
-19.5231	1e-05	0.00333
-19.513	1e-05	0.00308
-19.5031	1e-05	0.00287
-19.4931	1e-05	0.00266
-19.483	1e-05	0.00249
-19.4731	1e-05	0.00234
-19.463	1e-05	0.00219
-19.4531	1e-05	0.00205
-19.443	1e-05	0.00195
-19.4331	1e-05	0.00185
-19.423	1e-05	0.00177
-19.413	1e-05	0.0017
-19.4031	1e-05	0.00164
-19.393	1e-05	0.00159
-19.3831	1e-05	0.00155
-19.373	1e-05	0.00152
-19.3631	1e-05	0.00148
-19.353	1e-05	0.00146
-19.3431	1e-05	0.00145
-19.3331	1e-05	0.00143
-19.323	1e-05	0.00142
-19.3131	1e-05	0.0014
-19.303	1e-05	0.00138
-19.2931	1e-05	0.00137
-19.283	1e-05	0.00135
-19.2731	1e-05	0.00133
-19.263	1e-05	0.00132
-19.2531	1e-05	0.00131
-19.2431	1e-05	0.00129
-19.233	1e-05	0.00126
-19.2231	0	0.00124
-19.213	0	0.00121
-19.2031	0	0.00119
-19.193	0	0.00116
-19.1831	0	0.00113
-19.173	0	0.0011
-19.163	0	0.00109
-19.1531	0	0.00105
-19.143	0	0.00103
-19.1331	0	0.00099
-19.123	0	0.00098
-19.1131	0	0.00096
-19.103	0	0.00093
-19.0931	0	0.00092
-19.0831	0	0.00091
-19.073	0	0.00089
-19.0631	0	0.00089
-19.053	0	0.0009
-19.0431	0	0.00091
-19.033	0	0.00091
-19.0231	0	0.00092
-19.013	0	0.00093
-19.0031	0	0.00095
-18.9931	1e-05	0.00098
-18.983	1e-05	0.001
-18.9731	1e-05	0.00104
-18.963	1e-05	0.00108
-18.9531	1e-05	0.00112
-18.943	1e-05	0.00115
-18.9331	1e-05	0.00119
-18.923	1e-05	0.00124
-18.913	1e-05	0.00129
-18.9031	1e-05	0.00133
-18.893	1e-05	0.00137
-18.8831	1e-05	0.00141
-18.873	1e-05	0.00147
-18.8631	1e-05	0.00151
-18.853	1e-05	0.00154
-18.8431	1e-05	0.00158
-18.8331	1e-05	0.00161
-18.823	1e-05	0.00164
-18.8131	1e-05	0.00166
-18.803	1e-05	0.00167
-18.792	1e-05	0.0017
-18.7821	1e-05	0.00169
-18.7721	1e-05	0.00169
-18.762	1e-05	0.0017
-18.7521	1e-05	0.00168
-18.742	1e-05	0.00166
-18.7321	1e-05	0.00165
-18.722	1e-05	0.00163
-18.7121	1e-05	0.0016
-18.702	1e-05	0.00157
-18.692	1e-05	0.00153
-18.6821	1e-05	0.00149
-18.672	1e-05	0.00145
-18.6621	1e-05	0.00141
-18.652	1e-05	0.00138
-18.6421	1e-05	0.00132
-18.632	1e-05	0.00129
-18.6221	1e-05	0.00125
-18.612	1e-05	0.0012
-18.602	1e-05	0.00117
-18.5921	1e-05	0.00113
-18.582	1e-05	0.00109
-18.5721	1e-05	0.00107
-18.562	1e-05	0.00104
-18.5521	1e-05	0.00102
-18.542	1e-05	0.001
-18.5321	1e-05	0.00098
-18.5221	1e-05	0.00097
-18.512	1e-05	0.00098
-18.5021	1e-05	0.00096
-18.492	1e-05	0.00098
-18.4821	1e-05	0.00098
-18.472	1e-05	0.001
-18.4621	1e-05	0.00101
-18.452	1e-05	0.00103
-18.442	1e-05	0.00104
-18.4321	1e-05	0.00107
-18.422	1e-05	0.00109
-18.4121	1e-05	0.00112
-18.402	1e-05	0.00115
-18.3921	1e-05	0.00117
-18.382	1e-05	0.00119
-18.3721	1e-05	0.00123
-18.362	1e-05	0.00126
-18.352	1e-05	0.00129
-18.3421	1e-05	0.00133
-18.332	1e-05	0.00135
-18.3221	1e-05	0.00136
-18.312	1e-05	0.00138
-18.3021	1e-05	0.00141
-18.292	1e-05	0.00143
-18.2821	1e-05	0.00143
-18.2721	1e-05	0.00146
-18.262	1e-05	0.00147
-18.2521	1e-05	0.00147
-18.242	1e-05	0.00148
-18.2321	1e-05	0.00148
-18.222	1e-05	0.00148
-18.2121	1e-05	0.00148
-18.202	0	0.00149
-18.192	0	0.00148
-18.1821	0	0.00148
-18.172	0	0.00147
-18.1621	0	0.00146
-18.152	0	0.00145
-18.1421	0	0.00145
-18.132	0	0.00144
-18.1221	0	0.00142
-18.112	0	0.00142
-18.102	0	0.0014
-18.0921	0	0.00138
-18.082	0	0.00137
-18.0721	0	0.00136
[truncated: 3,502 more rows]

## Sheet: Fig. 1d
Energy	PDOS
	2p-C	2p-B	3d-Cu
-37.5156	0	0	0
-37.5056	0	0	0
-37.4956	0	0	0
-37.4856	0	0	0
-37.4756	0	0	0
-37.4656	0	0	0
-37.4556	0	0	0
-37.4456	0	0	0
-37.4356	0	0	0
-37.4256	0	0	0
-37.4156	0	0	0
-37.4056	0	0	0
-37.3956	0	0	0
-37.3856	0	0	0
-37.3756	0	0	0
-37.3656	0	0	0
-37.3556	0	0	0
-37.3456	0	0	0
-37.3356	0	0	0
-37.3256	0	0	0
-37.3156	0	0	0
-37.3056	0	0	0
-37.2956	0	0	0
-37.2856	0	0	0
-37.2756	0	0	0
-37.2656	0	0	0
-37.2556	0	0	0
-37.2456	0	0	0
-37.2356	0	0	0
-37.2256	0	0	0
-37.2156	0	0	0
-37.2056	0	0	0
-37.1956	0	0	0
-37.1856	0	0	0
-37.1756	0	0	0
-37.1656	0	0	0
-37.1556	0	0	0
-37.1456	0	0	0
-37.1356	0	0	0
-37.1256	0	0	0
-37.1156	0	0	0
-37.1056	0	0	0
-37.0956	0	0	0
-37.0856	0	0	0
-37.0756	0	0	0
-37.0656	0	0	0
-37.0556	0	0	0
-37.0456	0	0	0
-37.0356	0	0	0
-37.0256	0	0	0
-37.0156	0	0	0
-37.0056	0	0	0
-36.9956	0	0	0
-36.9856	0	0	0
-36.9756	0	0	0
-36.9656	0	0	0
-36.9556	0	0	0
-36.9456	0	0	0
-36.9356	0	0	0
-36.9256	0	0	0
-36.9156	0	0	0
-36.9056	0	0	0
-36.8956	0	0	0
-36.8856	0	0	0
-36.8756	0	0	0
-36.8656	0	0	0
-36.8556	0	0	0
-36.8456	0	0	0
-36.8356	0	0	0
-36.8256	0	0	0
-36.8156	0	0	0
-36.8056	0	0	0
-36.7956	0	0	0
-36.7856	0	0	0
-36.7756	0	0	0
-36.7656	0	0	0
-36.7556	0	0	0
-36.7456	0	0	0
-36.7356	0	0	0
-36.7256	0	0	0
-36.7156	0	0	0
-36.7056	0	0	0
-36.6956	0	0	0
-36.6856	0	0	0
-36.6756	0	0	0
-36.6656	0	0	0
-36.6556	0	0	0
-36.6456	0	0	0
-36.6356	0	0	0
-36.6256	0	0	0
-36.6156	0	0	0
-36.6056	0	0	0
-36.5956	0	0	0
-36.5856	0	0	0
-36.5756	0	0	0
-36.5656	0	0	0
-36.5556	0	0	0
-36.5456	0	0	0
-36.5356	0	0	0
-36.5256	0	0	0
-36.5156	0	0	0
-36.5056	0	0	0
-36.4956	0	0	0
-36.4856	0	0	0
-36.4756	0	0	0
-36.4656	0	0	0
-36.4556	0	0	0
-36.4456	0	0	0
-36.4356	0	0	0
-36.4256	0	0	0
-36.4156	0	0	0
-36.4056	0	0	0
-36.3956	0	0	0
-36.3856	0	0	0
-36.3756	0	0	0
-36.3656	0	0	0
-36.3556	0	0	0
-36.3456	0	0	0
-36.3356	0	0	0
-36.3256	0	0	0
-36.3156	0	0	0
-36.3056	0	0	0
-36.2956	0	0	0
-36.2856	0	0	0
-36.2756	0	0	0
-36.2656	0	0	0
-36.2556	0	0	0
-36.2456	0	0	0
-36.2356	0	0	0
-36.2256	0	0	0
-36.2156	0	0	0
-36.2056	0	0	0
-36.1956	0	0	0
-36.1856	0	0	0
-36.1756	0	0	0
-36.1656	0	0	0
-36.1556	0	0	0
-36.1456	0	0	0
-36.1356	0	0	0
-36.1256	0	0	0
-36.1156	0	0	0
-36.1056	0	0	0
-36.0956	0	0	0
-36.0856	0	0	0
-36.0756	0	0	0
-36.0656	0	0	0
-36.0556	0	0	0
-36.0456	0	0	0
-36.0356	0	0	0
-36.0256	0	0	0
-36.0156	0	0	0
-36.0056	0	0	0
-35.9956	0	0	0
-35.9856	0	0	0
-35.9756	0	0	0
-35.9656	0	0	0
-35.9556	0	0	0
-35.9456	0	0	0
-35.9356	0	0	0
-35.9256	0	0	0
-35.9156	0	0	0
-35.9056	0	0	0
-35.8956	0	0	0
-35.8856	0	0	0
-35.8756	0	0	0
-35.8656	0	0	0
-35.8556	0	0	0
-35.8456	0	0	0
-35.8356	0	0	0
-35.8256	0	0	0
-35.8156	0	0	0
-35.8056	0	0	0
-35.7956	0	0	0
-35.7856	0	0	0
-35.7756	0	0	0
-35.7656	0	0	0
-35.7556	0	0	0
-35.7456	0	0	0
-35.7356	0	0	0
-35.7256	0	0	0
-35.7156	0	0	0
-35.7056	0	0	0
-35.6956	0	0	0
-35.6856	0	0	0
-35.6756	0	0	0
-35.6656	0	0	0
-35.6556	0	0	0
-35.6456	0	0	0
-35.6356	0	0	0
-35.6256	0	0	0
-35.6156	0	0	0
-35.6056	0	0	0
-35.5956	0	0	0
-35.5856	0	0	0
-35.5756	0	0	0
-35.5656	0	0	0
-35.5556	0	0	0
-35.5456	0	0	0
-35.5356	0	0	0
-35.5256	0	0	0
-35.5156	0	0	0
-35.5056	0	0	0
-35.4956	0	0	0
-35.4856	0	0	0
-35.4756	0	0	0
-35.4656	0	0	0
-35.4556	0	0	0
-35.4456	0	0	0
-35.4356	0	0	0
-35.4256	0	0	0
-35.4156	0	0	0
-35.4056	0	0	0
-35.3956	0	0	0
-35.3856	0	0	0
-35.3756	0	0	0
-35.3656	0	0	0
-35.3556	0	0	0
-35.3456	0	0	0
-35.3356	0	0	0
-35.3256	0	0	0
-35.3156	0	0	0
-35.3056	0	0	0
-35.2956	0	0	0
-35.2856	0	0	0
-35.2756	0	0	0
-35.2656	0	0	0
-35.2556	0	0	0
-35.2456	0	0	0
-35.2356	0	0	0
-35.2256	0	0	0
-35.2156	0	0	0
-35.2056	0	0	0
-35.1956	0	0	0
-35.1856	0	0	0
-35.1756	0	0	0
-35.1656	0	0	0
-35.1556	0	0	0
-35.1456	0	0	0
-35.1356	0	0	0
-35.1256	0	0	0
-35.1156	0	0	0
-35.1056	0	0	0
-35.0956	0	0	0
-35.0856	0	0	0
-35.0756	0	0	0
-35.0656	0	0	0
-35.0556	0	0	0
-35.0456	0	0	0
-35.0356	0	0	0
-35.0256	0	0	0
-35.0156	0	0	0
-35.0056	0	0	0
-34.9956	0	0	0
-34.9856	0	0	0
-34.9756	0	0	0
-34.9656	0	0	0
-34.9556	0	0	0
-34.9456	0	0	0
-34.9356	0	0	0
-34.9256	0	0	0
-34.9156	0	0	0
-34.9056	0	0	0
-34.8956	0	0	0
-34.8856	0	0	0
-34.8756	0	0	0
-34.8656	0	0	0
-34.8556	0	0	0
-34.8456	0	0	0
-34.8356	0	0	0
-34.8256	0	0	0
-34.8156	0	0	0
-34.8056	0	0	0
-34.7956	0	0	0
-34.7856	0	0	0
-34.7756	0	0	0
-34.7646	0	0	0
-34.7546	0	0	0
-34.7446	0	0	0
-34.7346	0	0	0
-34.7246	0	0	0
-34.7146	0	0	0
-34.7046	0	0	0
-34.6946	0	0	0
-34.6846	0	0	0
-34.6746	0	0	0
-34.6646	0	0	0
-34.6546	0	0	0
-34.6446	0	0	0
-34.6346	0	0	0
-34.6246	0	0	0
-34.6146	0	0	0
-34.6046	0	0	0
-34.5946	0	0	0
-34.5846	0	0	0
-34.5746	0	0	0
-34.5646	0	0	0
-34.5546	0	0	0
-34.5446	0	0	0
-34.5346	0	0	0
-34.5246	0	0	0
-34.5146	0	0	0
-34.5046	0	0	0
-34.4946	0	0	0
-34.4846	0	0	0
-34.4746	0	0	0
-34.4646	0	0	0
-34.4546	0	0	0
-34.4446	0	0	0
-34.4346	0	0	0
-34.4246	0	0	0
-34.4146	0	0	0
-34.4046	0	0	0
-34.3946	0	0	0
-34.3846	0	0	0
-34.3746	0	0	0
-34.3646	0	0	0
-34.3546	0	0	0
-34.3446	0	0	0
-34.3346	0	0	0
-34.3246	0	0	0
-34.3146	0	0	0
-34.3046	0	0	0
-34.2946	0	0	0
-34.2846	0	0	0
-34.2746	0	0	0
-34.2646	0	0	0
-34.2546	0	0	0
-34.2446	0	0	0
-34.2346	0	0	0
-34.2246	0	0	0
-34.2146	0	0	0
-34.2046	0	0	0
-34.1946	0	0	0
-34.1846	0	0	0
-34.1746	0	0	0
-34.1646	0	0	0
-34.1546	0	0	0
-34.1446	0	0	0
-34.1346	0	0	0
-34.1246	0	0	0
-34.1146	0	0	0
-34.1046	0	0	0
-34.0946	0	0	0
-34.0846	0	0	0
-34.0746	0	0	0
-34.0646	0	0	0
-34.0546	0	0	0
-34.0446	0	0	0
-34.0346	0	0	0
-34.0246	0	0	0
-34.0146	0	0	0
-34.0046	0	0	0
-33.9946	0	0	0
-33.9846	0	0	0
-33.9746	0	0	0
-33.9646	0	0	0
-33.9546	0	0	0
-33.9446	0	0	0
-33.9346	0	0	0
-33.9246	0	0	0
-33.9146	0	0	0
-33.9046	0	0	0
-33.8946	0	0	0
-33.8846	0	0	0
-33.8746	0	0	0
-33.8646	0	0	0
-33.8546	0	0	0
-33.8446	0	0	0
-33.8346	0	0	0
-33.8246	0	0	0
-33.8146	0	0	0
-33.8046	0	0	0
-33.7946	0	0	0
-33.7846	0	0	0
-33.7746	0	0	0
-33.7646	0	0	0
-33.7546	0	0	0
-33.7446	0	0	0
-33.7346	0	0	0
-33.7246	0	0	0
-33.7146	0	0	0
-33.7046	0	0	0
-33.6946	0	0	0
-33.6846	0	0	0
-33.6746	0	0	0
-33.6646	0	0	0
-33.6546	0	0	0
-33.6446	0	0	0
-33.6346	0	0	0
-33.6246	0	0	0
-33.6146	0	0	0
-33.6046	0	0	0
-33.5946	0	0	0
-33.5846	0	0	0
-33.5746	0	0	0
-33.5646	0	0	0
-33.5546	0	0	0
-33.5446	0	0	0
-33.5346	0	0	0
-33.5246	0	0	0
-33.5146	0	0	0
-33.5046	0	0	0
-33.4946	0	0	0
-33.4846	0	0	0
-33.4746	0	0	0
-33.4646	0	0	0
-33.4546	0	0	0
-33.4446	0	0	0
-33.4346	0	0	0
-33.4246	0	0	0
-33.4146	0	0	0
-33.4046	0	0	0
-33.3946	0	0	0
-33.3846	0	0	0
-33.3746	0	0	0
-33.3646	0	0	0
-33.3546	0	0	0
-33.3446	0	0	0
-33.3346	0	0	0
-33.3246	0	0	0
-33.3146	0	0	0
-33.3046	0	0	0
-33.2946	0	0	0
-33.2846	0	0	0
-33.2746	0	0	0
-33.2646	0	0	0
-33.2546	0	0	0
-33.2446	0	0	0
-33.2346	0	0	0
-33.2246	0	0	0
-33.2146	0	0	0
-33.2046	0	0	0
-33.1946	0	0	0
-33.1846	0	0	0
-33.1746	0	0	0
-33.1646	0	0	0
-33.1546	0	0	0
-33.1446	0	0	0
-33.1346	0	0	0
-33.1246	0	0	0
-33.1146	0	0	0
-33.1046	0	0	0
-33.0946	0	0	0
-33.0846	0	0	0
-33.0746	0	0	0
-33.0646	0	0	0
-33.0546	0	0	0
-33.0446	0	0	0
-33.0346	0	0	0
-33.0246	0	0	0
-33.0146	0	0	0
-33.0046	0	0	0
-32.9946	0	0	0
-32.9846	0	0	0
-32.9746	0	0	0
-32.9646	0	0	0
-32.9546	0	0	0
-32.9446	0	0	0
-32.9346	0	0	0
-32.9246	0	0	0
-32.9146	0	0	0
-32.9046	0	0	0
-32.8946	0	0	0
-32.8846	0	0	0
-32.8746	0	0	0
-32.8646	0	0	0
-32.8546	0	0	0
-32.8446	0	0	0
-32.8346	0	0	0
-32.8246	0	0	0
-32.8146	0	0	0
-32.8046	0	0	0
-32.7946	0	0	0
-32.7846	0	0	0
-32.7746	0	0	0
-32.7646	0	0	0
-32.7546	0	0	0
-32.7446	0	0	0
-32.7346	0	0	0
-32.7246	0	0	0
-32.7146	0	0	0
-32.7046	0	0	0
-32.6946	0	0	0
-32.6846	0	0	0
-32.6746	0	0	0
-32.6646	0	0	0
-32.6546	0	0	0
-32.6446	0	0	0
-32.6346	0	0	0
-32.6246	0	0	0
-32.6146	0	0	0
-32.6046	0	0	0
-32.5946	0	0	0
-32.5846	0	0	0
-32.5746	0	0	0
-32.5646	0	0	0
-32.5546	0	0	0
-32.5446	0	0	0
-32.5346	0	0	0
-32.5246	0	0	0
-32.5146	0	0	0
-32.5046	0	0	0
-32.4946	0	0	0
-32.4846	0	0	0
-32.4746	0	0	0
-32.4646	0	0	0
-32.4546	0	0	0
-32.4446	0	0	0
-32.4346	0	0	0
-32.4246	0	0	0
-32.4146	0	0	0
-32.4046	0	0	0
-32.3946	0	0	0
-32.3846	0	0	0
-32.3746	0	0	0
-32.3646	0	0	0
-32.3546	0	0	0
-32.3446	0	0	0
-32.3346	0	0	0
-32.3246	0	0	0
-32.3146	0	0	0
-32.3046	0	0	0
-32.2946	0	0	0
-32.2846	0	0	0
-32.2746	0	0	0
-32.2646	0	0	0
-32.2546	0	0	0
-32.2446	0	0	0
-32.2346	0	0	0
-32.2246	0	0	0
-32.2146	0	0	0
-32.2046	0	0	0
-32.1946	0	0	0
-32.1846	0	0	0
-32.1746	0	0	0
-32.1646	0	0	0
-32.1546	0	0	0
-32.1446	0	0	0
-32.1346	0	0	0
-32.1246	0	0	0
-32.1146	0	0	0
-32.1046	0	0	0
-32.0946	0	0	0
-32.0846	0	0	0
-32.0746	0	0	0
-32.0646	0	0	0
-32.0546	0	0	0
-32.0446	0	0	0
-32.0346	0	0	0
-32.0246	0	0	0
-32.0146	0	0	0
-32.0046	0	0	0
-31.9946	0	0	0
-31.9846	0	0	0
-31.9746	0	0	0
-31.9646	0	0	0
-31.9546	0	0	0
-31.9446	0	0	0
-31.9346	0	0	0
-31.9246	0	0	0
-31.9146	0	0	0
-31.9046	0	0	0
-31.8946	0	0	0
-31.8846	0	0	0
-31.8746	0	0	0
-31.8646	0	0	0
-31.8546	0	0	0
-31.8446	0	0	0
-31.8346	0	0	0
-31.8246	0	0	0
-31.8146	0	0	0
-31.8046	0	0	0
-31.7946	0	0	0
-31.7846	0	0	0
-31.7746	0	0	0
-31.7646	0	0	0
-31.7546	0	0	0
-31.7446	0	0	0
-31.7346	0	0	0
-31.7246	0	0	0
-31.7146	0	0	0
-31.7046	0	0	0
-31.6946	0	0	0
-31.6846	0	0	0
-31.6746	0	0	0
-31.6646	0	0	0
-31.6546	0	0	0
-31.6446	0	0	0
-31.6346	0	0	0
-31.6246	0	0	0
-31.6146	0	0	0
-31.6046	0	0	0
-31.5946	0	0	0
-31.5846	0	0	0
-31.5746	0	0	0
-31.5646	0	0	0
-31.5546	0	0	0
-31.5446	0	0	0
-31.5346	0	0	0
-31.5246	0	0	0
-31.5146	0	0	0
-31.5046	0	0	0
-31.4946	0	0	0
-31.4846	0	0	0
-31.4746	0	0	0
-31.4646	0	0	0
-31.4546	0	0	0
-31.4446	0	0	0
-31.4346	0	0	0
-31.4246	0	0	0
-31.4146	0	0	0
-31.4046	0	0	0
-31.3946	0	0	0
-31.3846	0	0	0
-31.3746	0	0	0
-31.3646	0	0	0
-31.3546	0	0	0
-31.3446	0	0	0
-31.3346	0	0	0
-31.3246	0	0	0
-31.3146	0	0	0
-31.3046	0	0	0
-31.2946	0	0	0
-31.2846	0	0	0
-31.2746	0	0	0
-31.2646	0	0	0
-31.2546	0	0	0
-31.2446	0	0	0
-31.2346	0	0	0
-31.2246	0	0	0
-31.2146	0	0	0
-31.2046	0	0	0
-31.1946	0	0	0
-31.1846	0	0	0
-31.1746	0	0	0
-31.1646	0	0	0
-31.1546	0	0	0
-31.1446	0	0	0
-31.1346	0	0	0
-31.1246	0	0	0
-31.1146	0	0	0
-31.1046	0	0	0
-31.0946	0	0	0
-31.0846	0	0	0
-31.0746	0	0	0
-31.0646	0	0	0
-31.0546	0	0	0
-31.0446	0	0	0
-31.0346	0	0	0
-31.0246	0	0	0
-31.0146	0	0	0
-31.0046	0	0	0
-30.9946	0	0	0
-30.9846	0	0	0
-30.9746	0	0	0
-30.9646	0	0	0
-30.9546	0	0	0
-30.9446	0	0	0
-30.9346	0	0	0
-30.9246	0	0	0
-30.9146	0	0	0
-30.9046	0	0	0
-30.8946	0	0	0
-30.8846	0	0	0
-30.8746	0	0	0
-30.8646	0	0	0
-30.8546	0	0	0
-30.8446	0	0	0
-30.8346	0	0	0
-30.8246	0	0	0
-30.8146	0	0	0
-30.8046	0	0	0
-30.7946	0	0	0
-30.7846	0	0	0
-30.7746	0	0	0
-30.7646	0	0	0
-30.7546	0	0	0
-30.7446	0	0	0
-30.7346	0	0	0
-30.7246	0	0	0
-30.7146	0	0	0
-30.7046	0	0	0
-30.6946	0	0	0
-30.6846	0	0	0
-30.6746	0	0	0
-30.6646	0	0	0
-30.6546	0	0	0
-30.6446	0	0	0
-30.6346	0	0	0
-30.6246	0	0	0
-30.6146	0	0	0
-30.6046	0	0	0
-30.5946	0	0	0
-30.5846	0	0	0
-30.5746	0	0	0
-30.5646	0	0	0
-30.5546	0	0	0
-30.5446	0	0	0
-30.5346	0	0	0
-30.5246	0	0	0
-30.5146	0	0	0
-30.5046	0	0	0
-30.4946	0	0	0
-30.4846	0	0	0
-30.4746	0	0	0
-30.4646	0	0	0
-30.4546	0	0	0
-30.4446	0	0	0
-30.4346	0	0	0
-30.4246	0	0	0
-30.4146	0	0	0
-30.4046	0	0	0
-30.3946	0	0	0
-30.3846	0	0	0
-30.3746	0	0	0
-30.3646	0	0	0
-30.3546	0	0	0
-30.3446	0	0	0
-30.3346	0	0	0
-30.3246	0	0	0
-30.3146	0	0	0
-30.3046	0	0	0
-30.2946	0	0	0
-30.2846	0	0	0
-30.2746	0	0	0
-30.2646	0	0	0
-30.2546	0	0	0
-30.2446	0	0	0
-30.2346	0	0	0
-30.2246	0	0	0
-30.2146	0	0	0
-30.2046	0	0	0
-30.1946	0	0	0
-30.1846	0	0	0
-30.1746	0	0	0
-30.1646	0	0	0
-30.1546	0	0	0
-30.1446	0	0	0
-30.1346	0	0	0
-30.1246	0	0	0
-30.1146	0	0	0
-30.1046	0	0	0
-30.0946	0	0	0
-30.0846	0	0	0
-30.0746	0	0	0
-30.0646	0	0	0
-30.0546	0	0	0
-30.0446	0	0	0
-30.0346	0	0	0
-30.0246	0	0	0
-30.0146	0	0	0
-30.0046	0	0	0
-29.9946	0	0	0
-29.9846	0	0	0
-29.9746	0	0	0
-29.9646	0	0	0
-29.9546	0	0	0
-29.9446	0	0	0
-29.9346	0	0	0
-29.9246	0	0	0
-29.9146	0	0	0
-29.9046	0	0	0
-29.8946	0	0	0
-29.8846	0	0	0
-29.8746	0	0	0
-29.8646	0	0	0
-29.8546	0	0	0
-29.8446	0	0	0
-29.8346	0	0	0
-29.8246	0	0	0
-29.8146	0	0	0
-29.8046	0	0	0
-29.7946	0	0	0
-29.7846	0	0	0
-29.7746	0	0	0
-29.7646	0	0	0
-29.7546	0	0	0
-29.7446	0	0	0
-29.7346	0	0	0
-29.7246	0	0	0
-29.7146	0	0	0
-29.7046	0	0	0
-29.6946	0	0	0
-29.6846	0	0	0
-29.6746	0	0	0
-29.6646	0	0	0
-29.6546	0	0	0
-29.6446	0	0	0
-29.6346	0	0	0
-29.6246	0	0	0
-29.6146	0	0	0
-29.6046	0	0	0
-29.5946	0	0	0
-29.5846	0	0	0
-29.5746	0	0	0
-29.5646	0	0	0
-29.5546	0	0	0
-29.5446	0	0	0
-29.5346	0	0	0
-29.5246	0	0	0
-29.5146	0	0	0
-29.5046	0	0	0
-29.4946	0	0	0
-29.4846	0	0	0
-29.4746	0	0	0
-29.4646	0	0	0
-29.4546	0	0	0
-29.4446	0	0	0
-29.4346	0	0	0
-29.4246	0	0	0
-29.4146	0	0	0
-29.4046	0	0	0
-29.3946	0	0	0
-29.3846	0	0	0
-29.3746	0	0	0
-29.3646	0	0	0
-29.3546	0	0	0
-29.3446	0	0	0
-29.3346	0	0	0
-29.3246	0	0	0
-29.3146	0	0	0
-29.3046	0	0	0
-29.2946	0	0	0
-29.2846	0	0	0
-29.2746	0	0	0
-29.2636	0	0	0
-29.2536	0	0	0
-29.2436	0	0	0
-29.2336	0	0	0
-29.2236	0	0	0
-29.2136	0	0	0
-29.2036	0	0	0
-29.1936	0	0	0
-29.1836	0	0	0
-29.1736	0	0	0
-29.1636	0	0	0
-29.1536	0	0	0
-29.1436	0	0	0
-29.1336	0	0	0
-29.1236	0	0	0
-29.1136	0	0	0
-29.1036	0	0	0
-29.0936	0	0	0
-29.0836	0	0	0
-29.0736	0	0	0
-29.0636	0	0	0
-29.0536	0	0	0
-29.0436	0	0	0
-29.0336	0	0	0
-29.0236	0	0	0
-29.0136	0	0	0
-29.0036	0	0	0
-28.9936	0	0	0
-28.9836	0	0	0
-28.9736	0	0	0
-28.9636	0	0	0
-28.9536	0	0	0
-28.9436	0	0	0
-28.9336	0	0	0
-28.9236	0	0	0
-28.9136	0	0	0
-28.9036	0	0	0
-28.8936	0	0	0
-28.8836	0	0	0
-28.8736	0	0	0
-28.8636	0	0	0
-28.8536	0	0	0
-28.8436	0	0	0
-28.8336	0	0	0
-28.8236	0	0	0
-28.8136	0	0	0
-28.8036	0	0	0
-28.7936	0	0	0
-28.7836	0	0	0
-28.7736	0	0	0
-28.7636	0	0	0
-28.7536	0	0	0
-28.7436	0	0	0
-28.7336	0	0	0
-28.7236	0	0	0
-28.7136	0	0	0
-28.7036	0	0	0
-28.6936	0	0	0
-28.6836	0	0	0
-28.6736	0	0	0
-28.6636	0	0	0
-28.6536	0	0	0
-28.6436	0	0	0
-28.6336	0	0	0
-28.6236	0	0	0
-28.6136	0	0	0
-28.6036	0	0	0
-28.5936	0	0	0
-28.5836	0	0	0
-28.5736	0	0	0
-28.5636	0	0	0
-28.5536	0	0	0
-28.5436	0	0	0
-28.5336	0	0	0
-28.5236	0	0	0
-28.5136	0	0	0
-28.5036	0	0	0
-28.4936	0	0	0
-28.4836	0	0	0
-28.4736	0	0	0
-28.4636	0	0	0
-28.4536	0	0	0
-28.4436	0	0	0
-28.4336	0	0	0
-28.4236	0	0	0
-28.4136	0	0	0
-28.4036	0	0	0
-28.3936	0	0	0
-28.3836	0	0	0
-28.3736	0	0	0
-28.3636	0	0	0
-28.3536	0	0	0
-28.3436	0	0	0
-28.3336	0	0	0
-28.3236	0	0	0
-28.3136	0	0	0
-28.3036	0	0	0
-28.2936	0	0	0
-28.2836	0	0	0
-28.2736	0	0	0
-28.2636	0	0	0
-28.2536	0	0	0
-28.2436	0	0	0
-28.2336	0	0	0
-28.2236	0	0	0
-28.2136	0	0	0
-28.2036	0	0	0
-28.1936	0	0	0
-28.1836	0	0	0
-28.1736	0	0	0
-28.1636	0	0	0
-28.1536	0	0	0
-28.1436	0	0	0
-28.1336	0	0	0
-28.1236	0	0	0
-28.1136	0	0	0
-28.1036	0	0	0
-28.0936	0	0	0
-28.0836	0	0	0
-28.0736	0	0	0
-28.0636	0	0	0
-28.0536	0	0	0
-28.0436	0	0	0
-28.0336	0	0	0
-28.0236	0	0	0
-28.0136	0	0	0
-28.0036	0	0	0
-27.9936	0	0	0
-27.9836	0	0	0
-27.9736	0	0	0
-27.9636	0	0	0
-27.9536	0	0	0
-27.9436	0	0	0
-27.9336	0	0	0
-27.9236	0	0	0
-27.9136	0	0	0
-27.9036	0	0	0
-27.8936	0	0	0
-27.8836	0	0	0
-27.8736	0	0	0
-27.8636	0	0	0
-27.8536	0	0	0
-27.8436	0	0	0
-27.8336	0	0	0
-27.8236	0	0	0
-27.8136	0	0	0
-27.8036	0	0	0
-27.7936	0	0	0
-27.7836	0	0	0
-27.7736	0	0	0
-27.7636	0	0	0
-27.7536	0	0	0
-27.7436	0	0	0
-27.7336	0	0	0
-27.7236	0	0	0
-27.7136	0	0	0
-27.7036	0	0	0
-27.6936	0	0	0
-27.6836	0	0	0
-27.6736	0	0	0
-27.6636	0	0	0
-27.6536	0	0	0
-27.6436	0	0	0
-27.6336	0	0	0
-27.6236	0	0	0
-27.6136	0	0	0
-27.6036	0	0	0
-27.5936	0	0	0
-27.5836	0	0	0
-27.5736	0	0	0
-27.5636	0	0	0
-27.5536	0	0	0
-27.5436	0	0	0
-27.5336	0	0	0
-27.5236	0	0	0
-27.5136	0	0	0
-27.5036	0	0	0
-27.4936	0	0	0
-27.4836	0	0	0
-27.4736	0	0	0
-27.4636	0	0	0
-27.4536	0	0	0
-27.4436	0	0	0
-27.4336	0	0	0
-27.4236	0	0	0
-27.4136	0	0	0
-27.4036	0	0	0
-27.3936	0	0	0
-27.3836	0	0	0
-27.3736	0	0	0
-27.3636	0	0	0
-27.3536	0	0	0
-27.3436	0	0	0
-27.3336	0	0	0
-27.3236	0	0	0
-27.3136	0	0	0
-27.3036	0	0	0
-27.2936	0	0	0
-27.2836	0	0	0
-27.2736	0	0	0
-27.2636	0	0	0
-27.2536	0	0	0
-27.2436	0	0	0
-27.2336	0	0	0
-27.2236	0	0	0
-27.2136	0	0	0
-27.2036	0	0	0
-27.1936	0	0	0
-27.1836	0	0	0
-27.1736	0	0	0
-27.1636	0	0	0
-27.1536	0	0	0
-27.1436	0	0	0
-27.1336	0	0	0
-27.1236	0	0	0
-27.1136	0	0	0
-27.1036	0	0	0
-27.0936	0	0	0
-27.0836	0	0	0
-27.0736	0	0	0
-27.0636	0	0	0
-27.0536	0	0	0
-27.0436	0	0	0
-27.0336	0	0	0
-27.0236	0	0	0
-27.0136	0	0	0
-27.0036	0	0	0
-26.9936	0	0	0
-26.9836	0	0	0
-26.9736	0	0	0
-26.9636	0	0	0
-26.9536	0	0	0
-26.9436	0	0	0
-26.9336	0	0	0
-26.9236	0	0	0
-26.9136	0	0	0
-26.9036	0	0	0
-26.8936	0	0	0
-26.8836	0	0	0
-26.8736	0	0	0
-26.8636	0	0	0
-26.8536	0	0	0
-26.8436	0	0	0
-26.8336	0	0	0
-26.8236	0	0	0
-26.8136	0	0	0
-26.8036	0	0	0
-26.7936	0	0	0
-26.7836	0	0	0
-26.7736	0	0	0
-26.7636	0	0	0
-26.7536	0	0	0
-26.7436	0	0	0
-26.7336	0	0	0
-26.7236	0	0	0
-26.7136	0	0	0
-26.7036	0	0	0
-26.6936	0	0	0
-26.6836	0	0	0
-26.6736	0	0	0
-26.6636	0	0	0
-26.6536	0	0	0
-26.6436	0	0	0
-26.6336	0	0	0
-26.6236	0	0	0
-26.6136	0	0	0
-26.6036	0	0	0
-26.5936	0	0	0
-26.5836	0	0	0
-26.5736	0	0	0
-26.5636	0	0	0
-26.5536	0	0	0
-26.5436	0	0	0
-26.5336	0	0	0
-26.5236	0	0	0
-26.5136	0	0	0
-26.5036	0	0	0
-26.4936	0	0	0
-26.4836	0	0	0
-26.4736	0	0	0
-26.4636	0	0	0
-26.4536	0	0	0
-26.4436	0	0	0
-26.4336	0	0	0
-26.4236	0	0	0
-26.4136	0	0	0
-26.4036	0	0	0
-26.3936	0	0	0
-26.3836	0	0	0
-26.3736	0	0	0
-26.3636	0	0	0
-26.3536	0	0	0
-26.3436	0	0	0
-26.3336	0	0	0
-26.3236	0	0	0
-26.3136	0	0	0
-26.3036	0	0	0
-26.2936	0	0	0
-26.2836	0	0	0
-26.2736	0	0	0
-26.2636	0	0	0
-26.2536	0	0	0
-26.2436	0	0	0
-26.2336	0	0	0
-26.2236	0	0	0
-26.2136	0	0	0
-26.2036	0	0	0
-26.1936	0	0	0
-26.1836	0	0	0
-26.1736	0	0	0
-26.1636	0	0	0
-26.1536	0	0	0
-26.1436	0	0	0
-26.1336	0	0	0
-26.1236	0	0	0
-26.1136	0	0	0
-26.1036	0	0	0
-26.0936	0	0	0
-26.0836	0	0	0
-26.0736	0	0	0
-26.0636	0	0	0
-26.0536	0	0	0
-26.0436	0	0	0
-26.0336	0	0	0
-26.0236	0	0	0
-26.0136	0	0	0
-26.0036	0	0	0
-25.9936	0	0	0
-25.9836	0	0	0
-25.9736	0	0	0
-25.9636	0	0	0
-25.9536	0	0	0
-25.9436	0	0	0
-25.9336	0	0	0
-25.9236	0	0	0
-25.9136	0	0	0
-25.9036	0	0	0
-25.8936	0	0	0
-25.8836	0	0	0
-25.8736	0	0	0
-25.8636	0	0	0
-25.8536	0	0	0
-25.8436	0	0	0
-25.8336	0	0	0
-25.8236	0	0	0
-25.8136	0	0	0
-25.8036	0	0	0
-25.7936	0	0	0
-25.7836	0	0	0
-25.7736	0	0	0
-25.7636	0	0	0
-25.7536	0	0	0
-25.7436	0	0	0
-25.7336	0	0	0
-25.7236	0	0	0
-25.7136	0	0	0
-25.7036	0	0	0
-25.6936	0	0	0
-25.6836	0	0	0
-25.6736	0	0	0
-25.6636	0	0	0
-25.6536	0	0	0
-25.6436	0	0	0
-25.6336	0	0	0
-25.6236	0	0	0
-25.6136	0	0	0
-25.6036	0	0	0
-25.5936	0	0	0
-25.5836	0	0	0
-25.5736	0	0	0
-25.5636	0	0	0
-25.5536	0	0	0
-25.5436	0	0	0
-25.5336	0	0	0
-25.5236	0	0	0
-25.5136	0	0	0
-25.5036	0	0	0
-25.4936	0	0	0
-25.4836	0	0	0
-25.4736	0	0	0
-25.4636	0	0	0
-25.4536	0	0	0
-25.4436	0	0	0
-25.4336	0	0	0
-25.4236	0	0	0
-25.4136	0	0	0
-25.4036	0	0	0
-25.3936	0	0	0
-25.3836	0	0	0
-25.3736	0	0	0
-25.3636	0	0	0
-25.3536	0	0	0
-25.3436	0	0	0
-25.3336	0	0	0
-25.3236	0	0	0
-25.3136	0	0	0
-25.3036	0	0	0
-25.2936	0	0	0
-25.2836	0	0	0
-25.2736	0	0	0
-25.2636	0	0	0
-25.2536	0	0	0
-25.2436	0	0	0
-25.2336	0	0	0
-25.2236	0	0	0
-25.2136	0	0	0
-25.2036	0	0	0
-25.1936	0	0	0
-25.1836	0	0	0
-25.1736	0	0	0
-25.1636	0	0	0
-25.1536	0	0	0
-25.1436	0	0	0
-25.1336	0	0	0
-25.1236	0	0	0
-25.1136	0	0	0
-25.1036	0	0	0
-25.0936	0	0	0
-25.0836	0	0	0
-25.0736	0	0	0
-25.0636	0	0	0
-25.0536	0	0	0
-25.0436	0	0	0
-25.0336	0	0	0
-25.0236	0	0	0
-25.0136	0	0	0
-25.0036	0	0	0
-24.9936	0	0	0
-24.9836	0	0	0
-24.9736	0	0	0
-24.9636	0	0	0
-24.9536	0	0	0
-24.9436	0	0	0
-24.9336	0	0	0
-24.9236	0	0	0
-24.9136	0	0	0
-24.9036	0	0	0
-24.8936	0	0	0
-24.8836	0	0	0
-24.8736	0	0	0
-24.8636	0	0	0
-24.8536	0	0	0
-24.8436	0	0	0
-24.8336	0	0	0
-24.8236	0	0	0
-24.8136	0	0	0
-24.8036	0	0	0
-24.7936	0	0	0
-24.7836	0	0	0
-24.7736	0	0	0
-24.7636	0	0	0
-24.7536	0	0	0
-24.7436	0	0	0
-24.7336	0	0	0
-24.7236	0	0	0
-24.7136	0	0	0
-24.7036	0	0	0
-24.6936	0	0	0
-24.6836	0	0	0
-24.6736	0	0	0
-24.6636	0	0	0
-24.6536	0	0	0
-24.6436	0	0	0
-24.6336	0	0	0
-24.6236	0	0	0
-24.6136	0	0	0
-24.6036	0	0	0
-24.5936	0	0	0
-24.5836	0	0	0
-24.5736	0	0	0
-24.5636	0	0	0
-24.5536	0	0	0
-24.5436	0	0	0
-24.5336	0	0	0
-24.5236	0	0	0
-24.5136	0	0	0
-24.5036	0	0	0
-24.4936	0	0	0
-24.4836	0	0	0
-24.4736	0	0	0
-24.4636	0	0	0
-24.4536	0	0	0
-24.4436	0	0	0
-24.4336	0	0	0
-24.4236	0	0	0
-24.4136	0	0	0
-24.4036	0	0	0
-24.3936	0	0	0
-24.3836	0	0	0
-24.3736	0	0	0
-24.3636	0	0	0
-24.3536	0	0	0
-24.3436	0	0	0
-24.3336	0	0	0
-24.3236	0	0	0
-24.3136	0	0	0
-24.3036	0	0	0
-24.2936	0	0	0
-24.2836	0	0	0
-24.2736	0	0	0
-24.2636	0	0	0
-24.2536	0	0	0
-24.2436	0	0	0
-24.2336	0	0	0
-24.2236	0	0	0
-24.2136	0	0	0
-24.2036	0	0	0
-24.1936	0	0	0
-24.1836	0	0	0
-24.1736	0	0	0
-24.1636	0	0	0
-24.1536	0	0	0
-24.1436	0	0	0
-24.1336	0	0	0
-24.1236	0	0	0
-24.1136	0	0	0
-24.1036	0	0	0
-24.0936	0	0	0
-24.0836	0	0	0
-24.0736	0	0	0
-24.0636	0	0	0
-24.0536	0	0	0
-24.0436	0	0	0
-24.0336	0	0	0
-24.0236	0	0	0
-24.0136	0	0	0
-24.0036	0	0	0
-23.9936	0	0	0
-23.9836	0	0	0
-23.9736	0	0	0
-23.9636	0	0	0
-23.9536	0	0	0
-23.9436	0	0	0
-23.9336	0	0	0
-23.9236	0	0	0
-23.9136	0	0	0
-23.9036	0	0	0
-23.8936	0	0	0
-23.8836	0	0	0
-23.8736	0	0	0
-23.8636	0	0	0
-23.8536	0	0	0
-23.8436	0	0	0
-23.8336	0	0	0
-23.8236	0	0	0
-23.8136	0	0	0
-23.8036	0	0	0
-23.7936	0	0	0
-23.7836	0	0	0
-23.7736	0	0	0
-23.7626	0	0	0
-23.7526	0	0	0
-23.7426	0	0	0
-23.7326	0	0	0
-23.7226	0	0	0
-23.7126	0	0	0
-23.7026	0	0	0
-23.6926	0	0	0
-23.6826	0	0	0
-23.6726	0	0	0
-23.6626	0	0	0
-23.6526	0	0	0
-23.6426	0	0	0
-23.6326	0	0	0
-23.6226	0	0	0
-23.6126	0	0	0
-23.6026	0	0	0
-23.5926	0	0	0
-23.5826	0	0	0
-23.5726	0	0	0
-23.5626	0	0	0
-23.5526	0	0	0
-23.5426	0	0	0
-23.5326	0	0	0
-23.5226	0	0	0
-23.5126	0	0	0
-23.5026	0	0	0
-23.4926	0	0	0
-23.4826	0	0	0
-23.4726	0	0	0
-23.4626	0	0	0
-23.4526	0	0	0
-23.4426	0	0	0
-23.4326	0	0	0
-23.4226	0	0	0
-23.4126	0	0	0
-23.4026	0	0	0
-23.3926	0	0	0
-23.3826	0	0	0
-23.3726	0	0	0
-23.3626	0	0	0
-23.3526	0	0	0
-23.3426	0	0	0
-23.3326	0	0	0
-23.3226	0	0	0
-23.3126	0	0	0
-23.3026	0	0	0
-23.2926	0	0	0
-23.2826	0	0	0
-23.2726	0	0	0
-23.2626	0	0	0
-23.2526	0	0	0
-23.2426	0	0	0
-23.2326	0	0	0
-23.2226	0	0	0
-23.2126	0	0	0
-23.2026	0	0	0
-23.1926	0	0	0
-23.1826	0	0	0
-23.1726	0	0	0
-23.1626	0	0	0
-23.1526	0	0	0
-23.1426	0	0	0
-23.1326	0	0	0
-23.1226	0	0	0
-23.1126	0	0	0
-23.1026	0	0	0
-23.0926	0	0	0
-23.0826	0	0	0
-23.0726	0	0	0
-23.0626	0	0	0
-23.0526	0	0	0
-23.0426	0	0	0
-23.0326	0	0	0
-23.0226	0	0	0
-23.0126	0	0	0
-23.0026	0	0	0
-22.9926	0	0	0
-22.9826	0	0	0
-22.9726	0	0	0
-22.9626	0	0	0
-22.9526	0	0	0
-22.9426	0	0	0
-22.9326	0	0	0
-22.9226	0	0	0
-22.9126	0	0	0
-22.9026	0	0	0
-22.8926	0	0	0
-22.8826	0	0	0
-22.8726	0	0	0
-22.8626	0	0	0
-22.8526	0	0	0
-22.8426	0	0	0
-22.8326	0	0	0
-22.8226	0	0	0
-22.8126	0	0	0
-22.8026	0	0	0
-22.7926	0	0	0
-22.7826	0	0	0
-22.7726	0	0	0
-22.7626	0	0	0
-22.7526	0	0	0
-22.7426	0	0	0
-22.7326	0	0	0
-22.7226	0	0	0
-22.7126	0	0	0
-22.7026	0	0	0
-22.6926	0	0	0
-22.6826	0	0	0
-22.6726	0	0	0
-22.6626	0	0	0
-22.6526	0	0	0
-22.6426	0	0	0
-22.6326	0	0	0
-22.6226	0	0	0
-22.6126	0	0	0
-22.6026	0	0	0
-22.5926	0	0	0
-22.5826	0	0	0
-22.5726	0	0	0
-22.5626	0	0	0
-22.5526	0	0	0
-22.5426	0	0	0
-22.5326	0	0	0
-22.5226	0	0	0
-22.5126	0	0	0
-22.5026	0	0	0
-22.4926	0	0	0
-22.4826	0	0	0
-22.4726	0	0	0
-22.4626	0	0	0
-22.4526	0	0	0
-22.4426	0	0	0
-22.4326	0	0	0
-22.4226	0	0	0
-22.4126	0	0	0
-22.4026	0	0	0
-22.3926	0	0	0
-22.3826	0	0	0
-22.3726	0	0	0
-22.3626	0	0	0
-22.3526	0	0	0
-22.3426	0	0	0
-22.3326	0	0	0
-22.3226	0	0	0
-22.3126	0	0	0
-22.3026	0	0	0
-22.2926	0	0	0
-22.2826	0	0	0
-22.2726	0	0	0
-22.2626	0	0	0
-22.2526	0	0	0
-22.2426	0	0	0
-22.2326	0	0	0
-22.2226	0	0	0
-22.2126	0	0	0
-22.2026	0	0	0
-22.1926	0	0	0
-22.1826	0	0	0
-22.1726	0	0	0
-22.1626	0	0	0
-22.1526	0	0	0
-22.1426	0	0	0
-22.1326	0	0	0
-22.1226	0	0	0
-22.1126	0	0	0
-22.1026	0	0	0
-22.0926	0	0	0
-22.0826	0	0	0
-22.0726	0	0	0
-22.0626	0	0	0
-22.0526	0	0	0
-22.0426	0	0	0
-22.0326	1e-05	0	0
-22.0226	3e-05	0	0
-22.0126	3e-05	0	0
-22.0026	4e-05	0	0
-21.9926	4e-05	0	0
-21.9826	7e-05	0	0
-21.9726	9e-05	0	0
-21.9626	0.00011	0	0
-21.9526	0.00016	0	0
-21.9426	0.00021	0	0
-21.9326	0.00027	0	0
-21.9226	0.00035	0	0
-21.9126	0.00046	0	0
-21.9026	0.00059	1e-05	0
-21.8926	0.00078	1e-05	0
-21.8826	0.00099	1e-05	0
-21.8726	0.00127	1e-05	0
-21.8626	0.00162	1e-05	0
-21.8526	0.00204	2e-05	0
-21.8426	0.00257	2e-05	0
-21.8326	0.00323	3e-05	0
-21.8226	0.00401	3e-05	0
-21.8126	0.00498	4e-05	0
-21.8026	0.00614	6e-05	0
-21.7926	0.00754	7e-05	1e-05
-21.7826	0.00922	9e-05	1e-05
-21.7726	0.01119	0.0001	1e-05
-21.7626	0.01354	0.00012	1e-05
-21.7526	0.0163	0.00015	1e-05
-21.7426	0.0195	0.00018	2e-05
-21.7326	0.02324	0.00022	4e-05
-21.7226	0.02755	0.00025	4e-05
-21.7126	0.0325	0.0003	4e-05
-21.7026	0.03813	0.00035	5e-05
-21.6926	0.04453	0.00041	5e-05
-21.6826	0.05175	0.00047	7e-05
-21.6726	0.05983	0.00055	8e-05
-21.6626	0.06883	0.00064	0.0001
-21.6526	0.07878	0.00072	0.00011
-21.6426	0.08972	0.00082	0.00012
-21.6326	0.10169	0.00093	0.00014
-21.6226	0.11467	0.00105	0.00016
-21.6126	0.12865	0.00119	0.00018
-21.6026	0.14363	0.00133	0.0002
-21.5926	0.15954	0.00147	0.00022
-21.5826	0.17633	0.00163	0.00024
-21.5726	0.19393	0.0018	0.00027
-21.5626	0.21221	0.00196	0.00029
-21.5526	0.23106	0.00214	0.00031
-21.5426	0.25037	0.00231	0.00035
-21.5326	0.26982	0.0025	0.00037
-21.5226	0.2895	0.00268	0.0004
-21.5126	0.30891	0.00285	0.00044
-21.5026	0.32804	0.00304	0.00046
-21.4926	0.34668	0.0032	0.0005
-21.4826	0.3645	0.00337	0.00051
-21.4726	0.3813	0.00352	0.00054
-21.4626	0.3969	0.00366	0.00056
-21.4526	0.4111	0.0038	0.00057
-21.4426	0.4236	0.00392	0.00059
-21.4326	0.4344	0.00401	0.00062
-21.4226	0.4432	0.00409	0.00062
-21.4126	0.45	0.00416	0.00063
-21.4026	0.4546	0.0042	0.00064
-21.3926	0.4569	0.00422	0.00064
-21.3826	0.4569	0.00422	0.00064
-21.3726	0.4547	0.0042	0.00064
-21.3626	0.4502	0.00416	0.00064
-21.3526	0.4435	0.00409	0.00062
-21.3426	0.4348	0.00401	0.00062
-21.3326	0.4242	0.00392	0.00059
-21.3226	0.4116	0.00381	0.00057
-21.3126	0.3975	0.00367	0.00056
-21.3026	0.382	0.00353	0.00054
-21.2926	0.3653	0.00338	0.00051
-21.2826	0.34741	0.00321	0.0005
-21.2726	0.3289	0.00304	0.00046
-21.2626	0.3098	0.00286	0.00044
-21.2526	0.29029	0.00269	0.0004
-21.2426	0.2707	0.0025	0.00038
-21.2326	0.25116	0.00232	0.00035
-21.2226	0.23189	0.00215	0.00031
-21.2126	0.21302	0.00197	0.00029
-21.2026	0.1947	0.0018	0.00027
-21.1926	0.17708	0.00164	0.00024
-21.1826	0.16025	0.00148	0.00022
-21.1726	0.14429	0.00133	0.00021
-21.1626	0.12928	0.0012	0.00018
-21.1526	0.11524	0.00106	0.00016
-21.1426	0.10222	0.00094	0.00015
-21.1326	0.09022	0.00083	0.00013
-21.1226	0.07923	0.00073	0.00011
-21.1126	0.06923	0.00064	0.0001
-21.1026	0.0602	0.00056	9e-05
-21.0926	0.05208	0.00048	7e-05
-21.0826	0.04483	0.00042	5e-05
-21.0726	0.03839	0.00035	5e-05
-21.0626	0.03272	0.0003	4e-05
-21.0526	0.02776	0.00025	4e-05
-21.0426	0.02342	0.00022	4e-05
-21.0326	0.01966	0.00018	2e-05
-21.0226	0.01641	0.00015	1e-05
-21.0126	0.01365	0.00012	1e-05
-21.0026	0.01129	0.0001	1e-05
-20.9926	0.00929	9e-05	1e-05
-20.9826	0.00761	7e-05	1e-05
-20.9726	0.0062	6e-05	0
-20.9626	0.00502	4e-05	0
-20.9526	0.00406	3e-05	0
-20.9426	0.00326	3e-05	0
-20.9326	0.0026	2e-05	0
-20.9226	0.00207	2e-05	0
-20.9126	0.00163	1e-05	0
-20.9026	0.00128	1e-05	0
-20.8926	0.00101	1e-05	0
-20.8826	0.00078	1e-05	0
-20.8726	0.00061	1e-05	0
-20.8626	0.00047	0	0
-20.8526	0.00035	0	0
-20.8426	0.00028	0	0
-20.8326	0.00021	0	0
-20.8226	0.00016	0	0
-20.8126	0.00011	0	0
-20.8026	0.0001	0	0
-20.7926	7e-05	0	0
-20.7826	4e-05	0	1e-05
-20.7726	4e-05	0	1e-05
-20.7626	3e-05	0	2e-05
-20.7526	3e-05	0	3e-05
-20.7426	1e-05	0	4e-05
-20.7326	0	0	4e-05
-20.7226	0	0	7e-05
-20.7126	0	0	8e-05
-20.7026	0	0	9e-05
-20.6926	0	0	0.00011
-20.6826	0	0	0.00014
-20.6726	0	0	0.00017
-20.6626	0	0	0.0002
-20.6526	0	0	0.00026
-20.6426	0	0	0.0003
-20.6326	0	0	0.00037
-20.6226	0	0	0.00042
-20.6126	0	0	0.00051
-20.6026	0	0	0.00061
-20.5926	0	0	0.00071
-20.5826	0	0	0.00082
-20.5726	0	0	0.00096
-20.5626	0	0	0.00111
-20.5526	0	0	0.00129
-20.5426	0	0	0.00148
-20.5326	0	0	0.00168
-20.5226	0	0	0.0019
-20.5126	1e-05	0	0.00216
-20.5026	1e-05	0	0.00241
-20.4926	1e-05	0	0.00269
-20.4826	1e-05	0	0.00299
-20.4726	2e-05	0	0.00332
-20.4626	2e-05	0	0.00365
-20.4526	2e-05	0	0.004
-20.4426	2e-05	0	0.00436
-20.4326	2e-05	0	0.00472
-20.4226	2e-05	0	0.0051
-20.4126	2e-05	0	0.00548
-20.4026	2e-05	0	0.00586
-20.3926	2e-05	0	0.00624
-20.3826	3e-05	0	0.00659
-20.3726	3e-05	0	0.00693
-20.3626	3e-05	0	0.00727
-20.3526	3e-05	0	0.00757
-20.3426	3e-05	0	0.00784
-20.3326	3e-05	0	0.0081
-20.3226	3e-05	0	0.00831
-20.3126	3e-05	0	0.00848
-20.3026	3e-05	0	0.00862
-20.2926	3e-05	0	0.00871
-20.2826	3e-05	0	0.00876
-20.2726	3e-05	0	0.00879
-20.2626	3e-05	0	0.00875
-20.2526	3e-05	0	0.00867
-20.2426	3e-05	0	0.00856
-20.2326	3e-05	0	0.00839
-20.2226	3e-05	0	0.00819
-20.2126	3e-05	0	0.00797
-20.2026	3e-05	0	0.00769
-20.1926	3e-05	0	0.0074
-20.1826	3e-05	0	0.00708
-20.1726	3e-05	0	0.00674
-20.1626	3e-05	0	0.0064
-20.1526	2e-05	0	0.00602
-20.1426	2e-05	0	0.00564
-20.1326	2e-05	0	0.00527
-20.1226	2e-05	0	0.0049
-20.1126	2e-05	0	0.00452
-20.1026	2e-05	0	0.00416
-20.0926	2e-05	0	0.00381
-20.0826	2e-05	0	0.00346
-20.0726	1e-05	0	0.00313
-20.0626	1e-05	0	0.00283
-20.0526	1e-05	0	0.00254
-20.0426	1e-05	0	0.00227
-20.0326	0	0	0.00201
-20.0226	0	0	0.00178
-20.0126	0	0	0.00156
-20.0026	0	0	0.00136
-19.9926	0	0	0.00119
-19.9826	0	0	0.00102
-19.9726	0	0	0.00088
-19.9626	0	0	0.00076
-19.9526	0	0	0.00065
-19.9426	0	0	0.00055
-19.9326	0	0	0.00047
-19.9226	0	0	0.00039
-19.9126	0	0	0.00033
-19.9026	0	0	0.00028
-19.8926	0	0	0.00023
-19.8826	0	0	0.00019
-19.8726	0	0	0.00015
-19.8626	0	0	0.00012
-19.8526	0	0	0.0001
-19.8426	0	0	8e-05
-19.8326	0	0	7e-05
-19.8226	0	0	5e-05
-19.8126	0	0	4e-05
-19.8026	0	0	3e-05
-19.7926	0	0	3e-05
-19.7826	0	0	2e-05
-19.7726	0	0	1e-05
-19.7626	0	0	1e-05
-19.7526	0	0	0
-19.7426	0	0	0
-19.7326	0	0	0
-19.7226	0	0	0
-19.7126	0	0	0
-19.7026	0	0	0
-19.6926	0	0	0
-19.6826	0	0	0
-19.6726	0	0	0
-19.6626	0	0	0
-19.6526	0	0	0
-19.6426	0	0	0
-19.6326	0	0	0
-19.6226	0	0	0
-19.6126	0	0	0
-19.6026	0	0	0
-19.5926	0	0	0
-19.5826	0	0	0
-19.5726	0	0	0
-19.5626	0	0	0
-19.5526	0	0	0
-19.5426	0	0	0
-19.5326	0	0	0
-19.5226	0	0	0
-19.5126	0	0	0
-19.5026	0	0	0
-19.4926	0	0	0
-19.4826	0	0	0
-19.4726	0	0	1e-05
-19.4626	0	0	1e-05
-19.4526	0	0	1e-05
-19.4426	0	0	2e-05
-19.4326	0	0	2e-05
-19.4226	0	0	3e-05
-19.4126	0	1e-05	3e-05
-19.4026	0	2e-05	4e-05
-19.3926	0	2e-05	4e-05
-19.3826	0	2e-05	4e-05
-19.3726	0	2e-05	4e-05
-19.3626	0	2e-05	6e-05
-19.3526	0	2e-05	7e-05
-19.3426	0	2e-05	8e-05
-19.3326	0	3e-05	9e-05
-19.3226	0	5e-05	0.0001
-19.3126	0	5e-05	0.00011
-19.3026	0	5e-05	0.00011
-19.2926	0	5e-05	0.00011
-19.2826	1e-05	6e-05	0.00014
-19.2726	1e-05	7e-05	0.00015
-19.2626	1e-05	7e-05	0.00015
-19.2526	1e-05	7e-05	0.00017
-19.2426	1e-05	8e-05	0.00018
-19.2326	1e-05	9e-05	0.0002
-19.2226	1e-05	9e-05	0.00021
-19.2126	1e-05	0.00011	0.00023
-19.2026	1e-05	0.00012	0.00023
-19.1926	1e-05	0.00012	0.00025
-19.1826	1e-05	0.00013	0.00025
-19.1726	1e-05	0.00014	0.00027
-19.1626	1e-05	0.00015	0.00029
-19.1526	2e-05	0.00016	0.00029
-19.1426	3e-05	0.00017	0.0003
-19.1326	3e-05	0.00017	0.00032
-19.1226	3e-05	0.00019	0.00033
-19.1126	3e-05	0.00021	0.00034
-19.1026	3e-05	0.00021	0.00034
-19.0926	3e-05	0.00023	0.00035
-19.0826	3e-05	0.00023	0.00036
-19.0726	3e-05	0.00025	0.00036
-19.0626	3e-05	0.00026	0.00039
-19.0526	3e-05	0.00026	0.00039
-19.0426	4e-05	0.00029	0.00039
-19.0326	4e-05	0.0003	0.00039
-19.0226	4e-05	0.00031	0.0004
-19.0126	4e-05	0.00032	0.00041
-19.0026	4e-05	0.00033	0.00041
-18.9926	4e-05	0.00034	0.00042
-18.9826	4e-05	0.00035	0.00043
-18.9726	4e-05	0.00036	0.00044
-18.9626	4e-05	0.00038	0.00044
-18.9526	4e-05	0.00038	0.00044
-18.9426	4e-05	0.00039	0.00044
-18.9326	4e-05	0.0004	0.00044
-18.9226	4e-05	0.0004	0.00044
-18.9126	4e-05	0.0004	0.00044
-18.9026	4e-05	0.00042	0.00044
-18.8926	4e-05	0.00042	0.00043
-18.8826	5e-05	0.00043	0.00043
-18.8726	5e-05	0.00043	0.00043
-18.8626	5e-05	0.00044	0.00043
-18.8526	5e-05	0.00044	0.00042
-18.8426	5e-05	0.00046	0.00042
-18.8326	5e-05	0.00046	0.00042
-18.8226	5e-05	0.00047	0.00041
-18.8126	5e-05	0.00047	0.00041
-18.8026	5e-05	0.00048	0.00041
-18.7926	5e-05	0.00048	0.0004
-18.7826	5e-05	0.0005	0.0004
-18.7726	5e-05	0.00051	0.0004
-18.7626	5e-05	0.00052	0.0004
-18.7526	5e-05	0.00053	0.0004
-18.7426	6e-05	0.00055	0.0004
-18.7326	6e-05	0.00057	0.0004
-18.7226	7e-05	0.00058	0.00042
-18.7126	7e-05	0.00061	0.00042
-18.7026	7e-05	0.00063	0.00042
-18.6926	8e-05	0.00066	0.00043
-18.6826	8e-05	0.00068	0.00043
-18.6726	8e-05	0.0007	0.00045
-18.6626	8e-05	0.00074	0.00046
-18.6526	9e-05	0.00076	0.00046
-18.6426	9e-05	0.0008	0.00047
-18.6326	0.0001	0.00083	0.00049
-18.6226	0.0001	0.00085	0.00049
-18.6126	0.00011	0.00089	0.0005
-18.6026	0.00011	0.00091	0.00052
-18.5926	0.00011	0.00094	0.00053
-18.5826	0.00012	0.00097	0.00053
-18.5726	0.00013	0.001	0.00056
-18.5626	0.00013	0.00102	0.00058
-18.5526	0.00013	0.00105	0.00059
-18.5426	0.00013	0.00107	0.00059
-18.5326	0.00013	0.00109	0.0006
-18.5226	0.00013	0.0011	0.00061
-18.5126	0.00013	0.00114	0.00061
-18.5026	0.00013	0.00115	0.00061
-18.4926	0.00013	0.00115	0.00061
-18.4826	0.00013	0.00117	0.00062
-18.4726	0.00013	0.00118	0.00062
-18.4626	0.00013	0.00119	0.00062
-18.4526	0.00013	0.0012	0.00061
-18.4426	0.00013	0.00121	0.0006
-18.4326	0.00013	0.00121	0.0006
-18.4226	0.00013	0.00122	0.0006
-18.4126	0.00013	0.00123	0.00061
-18.4026	0.00013	0.00123	0.00059
-18.3926	0.00013	0.00124	0.00059
-18.3826	0.00013	0.00124	0.00059
-18.3726	0.00013	0.00126	0.00057
-18.3626	0.00013	0.00126	0.00056
-18.3526	0.00013	0.00127	0.00056
-18.3426	0.00013	0.00129	0.00055
-18.3326	0.00013	0.0013	0.00055
-18.3226	0.00013	0.00131	0.00054
-18.3126	0.00013	0.00132	0.00054
-18.3026	0.00013	0.00133	0.00054
-18.2926	0.00013	0.00135	0.00053
-18.2826	0.00013	0.00136	0.00053
-18.2726	0.00013	0.00138	0.00054
-18.2616	0.00013	0.0014	0.00054
-18.2516	0.00013	0.00141	0.00055
-18.2416	0.00013	0.00142	0.00055
-18.2316	0.00015	0.00144	0.00055
-18.2216	0.00015	0.00147	0.00055
-18.2116	0.00015	0.00148	0.00055
-18.2016	0.00015	0.00149	0.00057
-18.1916	0.00015	0.00151	0.00058
-18.1816	0.00016	0.00153	0.00059
-18.1716	0.00016	0.00155	0.0006
-18.1616	0.00016	0.00156	0.00061
-18.1516	0.00016	0.00157	0.00061
-18.1416	0.00017	0.00159	0.00063
-18.1316	0.00017	0.00161	0.00063
-18.1216	0.00017	0.00161	0.00064
-18.1116	0.00017	0.00163	0.00065
-18.1016	0.00017	0.00164	0.00065
-18.0916	0.00017	0.00166	0.00065
-18.0816	0.00018	0.00166	0.00065
-18.0716	0.00018	0.00167	0.00066
-18.0616	0.00018	0.00169	0.00066
-18.0516	0.00018	0.0017	0.00067
-18.0416	0.00018	0.00171	0.00067
-18.0316	0.00018	0.00172	0.00067
-18.0216	0.00018	0.00174	0.00066
-18.0116	0.00018	0.00175	0.00066
-18.0016	0.00018	0.00177	0.00066
-17.9916	0.00018	0.00178	0.00066
-17.9816	0.00018	0.0018	0.00066
-17.9716	0.00018	0.00182	0.00065
-17.9616	0.00019	0.00185	0.00067
-17.9516	0.00019	0.00186	0.00065
-17.9416	0.00019	0.00189	0.00064
-17.9316	0.00019	0.00191	0.00064
-17.9216	0.00019	0.00194	0.00064
-17.9116	0.00019	0.00196	0.00064
-17.9016	0.00019	0.00199	0.00063
-17.8916	0.00019	0.00201	0.00063
-17.8816	0.00019	0.00204	0.00062
-17.8716	0.00019	0.00208	0.00062
-17.8616	0.00019	0.00212	0.00063
-17.8516	0.00019	0.00214	0.00062
-17.8416	0.00019	0.00217	0.00062
-17.8316	0.00019	0.00219	0.00063
-17.8216	0.0002	0.00222	0.00062
-17.8116	0.0002	0.00224	0.00063
-17.8016	0.0002	0.00227	0.00063
-17.7916	0.0002	0.00229	0.00063
-17.7816	0.0002	0.00231	0.00064
-17.7716	0.0002	0.00232	0.00064
-17.7616	0.0002	0.00233	0.00065
-17.7516	0.0002	0.00236	0.00066
-17.7416	0.00021	0.00236	0.00066
-17.7316	0.00021	0.00237	0.00066
-17.7216	0.00021	0.00237	0.00066
-17.7116	0.00021	0.00238	0.00067
-17.7016	0.00021	0.00238	0.00068
-17.6916	0.00022	0.00239	0.0007
-17.6816	0.00022	0.00238	0.0007
-17.6716	0.00022	0.00239	0.0007
-17.6616	0.00024	0.00239	0.00072
-17.6516	0.00024	0.00238	0.00071
-17.6416	0.00024	0.00238	0.00072
-17.6316	0.00024	0.00238	0.00074
-17.6216	0.00024	0.00238	0.00074
-17.6116	0.00024	0.00239	0.00075
-17.6016	0.00024	0.00238	0.00075
-17.5916	0.00024	0.00239	0.00075
-17.5816	0.00026	0.0024	0.00077
-17.5716	0.00026	0.0024	0.00077
-17.5616	0.00026	0.00241	0.00078
-17.5516	0.00026	0.00242	0.00078
-17.5416	0.00026	0.00243	0.00079
[truncated: 3,502 more rows]

## Sheet: Fig. 1e
Energy	PDOS
	2p-C	2p-B	3d-Cu
-37.8172	0	0	0
-37.8072	0	0	0
-37.7972	0	0	0
-37.7872	0	0	0
-37.7772	0	0	0
-37.7672	0	0	0
-37.7572	0	0	0
-37.7472	0	0	0
-37.7372	0	0	0
-37.7272	0	0	0
-37.7172	0	0	0
-37.7072	0	0	0
-37.6972	0	0	0
-37.6872	0	0	0
-37.6772	0	0	0
-37.6672	0	0	0
-37.6572	0	0	0
-37.6472	0	0	0
-37.6372	0	0	0
-37.6272	0	0	0
-37.6172	0	0	0
-37.6072	0	0	0
-37.5972	0	0	0
-37.5872	0	0	0
-37.5772	0	0	0
-37.5672	0	0	0
-37.5572	0	0	0
-37.5472	0	0	0
-37.5372	0	0	0
-37.5272	0	0	0
-37.5172	0	0	0
-37.5072	0	0	0
-37.4972	0	0	0
-37.4872	0	0	0
-37.4772	0	0	0
-37.4672	0	0	0
-37.4572	0	0	0
-37.4472	0	0	0
-37.4372	0	0	0
-37.4272	0	0	0
-37.4172	0	0	0
-37.4072	0	0	0
-37.3972	0	0	0
-37.3872	0	0	0
-37.3772	0	0	0
-37.3672	0	0	0
-37.3572	0	0	0
-37.3472	0	0	0
-37.3372	0	0	0
-37.3272	0	0	0
-37.3172	0	0	0
-37.3072	0	0	0
-37.2972	0	0	0
-37.2872	0	0	0
-37.2772	0	0	0
-37.2672	0	0	0
-37.2572	0	0	0
-37.2472	0	0	0
-37.2372	0	0	0
-37.2272	0	0	0
-37.2172	0	0	0
-37.2072	0	0	0
-37.1972	0	0	0
-37.1872	0	0	0
-37.1772	0	0	0
-37.1672	0	0	0
-37.1572	0	0	0
-37.1472	0	0	0
-37.1372	0	0	0
-37.1272	0	0	0
-37.1172	0	0	0
-37.1072	0	0	0
-37.0972	0	0	0
-37.0872	0	0	0
-37.0772	0	0	0
-37.0672	0	0	0
-37.0572	0	0	0
-37.0472	0	0	0
-37.0372	0	0	0
-37.0272	0	0	0
-37.0172	0	0	0
-37.0072	0	0	0
-36.9972	0	0	0
-36.9872	0	0	0
-36.9772	0	0	0
-36.9672	0	0	0
-36.9572	0	0	0
-36.9472	0	0	0
-36.9372	0	0	0
-36.9272	0	0	0
-36.9172	0	0	0
-36.9072	0	0	0
-36.8972	0	0	0
-36.8872	0	0	0
-36.8772	0	0	0
-36.8672	0	0	0
-36.8572	0	0	0
-36.8472	0	0	0
-36.8372	0	0	0
-36.8272	0	0	0
-36.8172	0	0	0
-36.8072	0	0	0
-36.7972	0	0	0
-36.7872	0	0	0
-36.7772	0	0	0
-36.7672	0	0	0
-36.7572	0	0	0
-36.7472	0	0	0
-36.7372	0	0	0
-36.7272	0	0	0
-36.7172	0	0	0
-36.7072	0	0	0
-36.6972	0	0	0
-36.6872	0	0	0
-36.6772	0	0	0
-36.6672	0	0	0
-36.6572	0	0	0
-36.6472	0	0	0
-36.6372	0	0	0
-36.6272	0	0	0
-36.6172	0	0	0
-36.6072	0	0	0
-36.5972	0	0	0
-36.5872	0	0	0
-36.5772	0	0	0
-36.5672	0	0	0
-36.5572	0	0	0
-36.5472	0	0	0
-36.5372	0	0	0
-36.5272	0	0	0
-36.5172	0	0	0
-36.5072	0	0	0
-36.4972	0	0	0
-36.4872	0	0	0
-36.4772	0	0	0
-36.4672	0	0	0
-36.4572	0	0	0
-36.4472	0	0	0
-36.4372	0	0	0
-36.4272	0	0	0
-36.4172	0	0	0
-36.4072	0	0	0
-36.3972	0	0	0
-36.3872	0	0	0
-36.3772	0	0	0
-36.3672	0	0	0
-36.3572	0	0	0
-36.3472	0	0	0
-36.3372	0	0	0
-36.3272	0	0	0
-36.3172	0	0	0
-36.3072	0	0	0
-36.2972	0	0	0
-36.2872	0	0	0
-36.2772	0	0	0
-36.2672	0	0	0
-36.2572	0	0	0
-36.2472	0	0	0
-36.2372	0	0	0
-36.2272	0	0	0
-36.2172	0	0	0
-36.2072	0	0	0
-36.1972	0	0	0
-36.1872	0	0	0
-36.1772	0	0	0
-36.1672	0	0	0
-36.1572	0	0	0
-36.1472	0	0	0
-36.1372	0	0	0
-36.1272	0	0	0
-36.1172	0	0	0
-36.1072	0	0	0
-36.0972	0	0	0
-36.0872	0	0	0
-36.0772	0	0	0
-36.0672	0	0	0
-36.0572	0	0	0
-36.0472	0	0	0
-36.0372	0	0	0
-36.0272	0	0	0
-36.0172	0	0	0
-36.0072	0	0	0
-35.9972	0	0	0
-35.9872	0	0	0
-35.9772	0	0	0
-35.9672	0	0	0
-35.9572	0	0	0
-35.9472	0	0	0
-35.9372	0	0	0
-35.9272	0	0	0
-35.9172	0	0	0
-35.9072	0	0	0
-35.8972	0	0	0
-35.8872	0	0	0
-35.8772	0	0	0
-35.8672	0	0	0
-35.8572	0	0	0
-35.8472	0	0	0
-35.8372	0	0	0
-35.8272	0	0	0
-35.8172	0	0	0
-35.8072	0	0	0
-35.7972	0	0	0
-35.7872	0	0	0
-35.7772	0	0	0
-35.7672	0	0	0
-35.7572	0	0	0
-35.7472	0	0	0
-35.7372	0	0	0
-35.7272	0	0	0
-35.7172	0	0	0
-35.7072	0	0	0
-35.6972	0	0	0
-35.6872	0	0	0
-35.6772	0	0	0
-35.6672	0	0	0
-35.6572	0	0	0
-35.6472	0	0	0
-35.6372	0	0	0
-35.6272	0	0	0
-35.6172	0	0	0
-35.6072	0	0	0
-35.5972	0	0	0
-35.5872	0	0	0
-35.5772	0	0	0
-35.5672	0	0	0
-35.5572	0	0	0
-35.5472	0	0	0
-35.5372	0	0	0
-35.5272	0	0	0
-35.5172	0	0	0
-35.5072	0	0	0
-35.4972	0	0	0
-35.4872	0	0	0
-35.4772	0	0	0
-35.4672	0	0	0
-35.4572	0	0	0
-35.4472	0	0	0
-35.4372	0	0	0
-35.4272	0	0	0
-35.4172	0	0	0
-35.4072	0	0	0
-35.3972	0	0	0
-35.3872	0	0	0
-35.3772	0	0	0
-35.3672	0	0	0
-35.3572	0	0	0
-35.3472	0	0	0
-35.3372	0	0	0
-35.3272	0	0	0
-35.3172	0	0	0
-35.3072	0	0	0
-35.2972	0	0	0
-35.2872	0	0	0
-35.2772	0	0	0
-35.2672	0	0	0
-35.2572	0	0	0
-35.2472	0	0	0
-35.2372	0	0	0
-35.2272	0	0	0
-35.2172	0	0	0
-35.2072	0	0	0
-35.1972	0	0	0
-35.1872	0	0	0
-35.1772	0	0	0
-35.1672	0	0	0
-35.1572	0	0	0
-35.1472	0	0	0
-35.1372	0	0	0
-35.1272	0	0	0
-35.1172	0	0	0
-35.1072	0	0	0
-35.0972	0	0	0
-35.0872	0	0	0
-35.0772	0	0	0
-35.0662	0	0	0
-35.0562	0	0	0
-35.0462	0	0	0
-35.0362	0	0	0
-35.0262	0	0	0
-35.0162	0	0	0
-35.0062	0	0	0
-34.9962	0	0	0
-34.9862	0	0	0
-34.9762	0	0	0
-34.9662	0	0	0
-34.9562	0	0	0
-34.9462	0	0	0
-34.9362	0	0	0
-34.9262	0	0	0
-34.9162	0	0	0
-34.9062	0	0	0
-34.8962	0	0	0
-34.8862	0	0	0
-34.8762	0	0	0
-34.8662	0	0	0
-34.8562	0	0	0
-34.8462	0	0	0
-34.8362	0	0	0
-34.8262	0	0	0
-34.8162	0	0	0
-34.8062	0	0	0
-34.7962	0	0	0
-34.7862	0	0	0
-34.7762	0	0	0
-34.7662	0	0	0
-34.7562	0	0	0
-34.7462	0	0	0
-34.7362	0	0	0
-34.7262	0	0	0
-34.7162	0	0	0
-34.7062	0	0	0
-34.6962	0	0	0
-34.6862	0	0	0
-34.6762	0	0	0
-34.6662	0	0	0
-34.6562	0	0	0
-34.6462	0	0	0
-34.6362	0	0	0
-34.6262	0	0	0
-34.6162	0	0	0
-34.6062	0	0	0
-34.5962	0	0	0
-34.5862	0	0	0
-34.5762	0	0	0
-34.5662	0	0	0
-34.5562	0	0	0
-34.5462	0	0	0
-34.5362	0	0	0
-34.5262	0	0	0
-34.5162	0	0	0
-34.5062	0	0	0
-34.4962	0	0	0
-34.4862	0	0	0
-34.4762	0	0	0
-34.4662	0	0	0
-34.4562	0	0	0
-34.4462	0	0	0
-34.4362	0	0	0
-34.4262	0	0	0
-34.4162	0	0	0
-34.4062	0	0	0
-34.3962	0	0	0
-34.3862	0	0	0
-34.3762	0	0	0
-34.3662	0	0	0
-34.3562	0	0	0
-34.3462	0	0	0
-34.3362	0	0	0
-34.3262	0	0	0
-34.3162	0	0	0
-34.3062	0	0	0
-34.2962	0	0	0
-34.2862	0	0	0
-34.2762	0	0	0
-34.2662	0	0	0
-34.2562	0	0	0
-34.2462	0	0	0
-34.2362	0	0	0
-34.2262	0	0	0
-34.2162	0	0	0
-34.2062	0	0	0
-34.1962	0	0	0
-34.1862	0	0	0
-34.1762	0	0	0
-34.1662	0	0	0
-34.1562	0	0	0
-34.1462	0	0	0
-34.1362	0	0	0
-34.1262	0	0	0
-34.1162	0	0	0
-34.1062	0	0	0
-34.0962	0	0	0
-34.0862	0	0	0
-34.0762	0	0	0
-34.0662	0	0	0
-34.0562	0	0	0
-34.0462	0	0	0
-34.0362	0	0	0
-34.0262	0	0	0
-34.0162	0	0	0
-34.0062	0	0	0
-33.9962	0	0	0
-33.9862	0	0	0
-33.9762	0	0	0
-33.9662	0	0	0
-33.9562	0	0	0
-33.9462	0	0	0
-33.9362	0	0	0
-33.9262	0	0	0
-33.9162	0	0	0
-33.9062	0	0	0
-33.8962	0	0	0
-33.8862	0	0	0
-33.8762	0	0	0
-33.8662	0	0	0
-33.8562	0	0	0
-33.8462	0	0	0
-33.8362	0	0	0
-33.8262	0	0	0
-33.8162	0	0	0
-33.8062	0	0	0
-33.7962	0	0	0
-33.7862	0	0	0
-33.7762	0	0	0
-33.7662	0	0	0
-33.7562	0	0	0
-33.7462	0	0	0
-33.7362	0	0	0
-33.7262	0	0	0
-33.7162	0	0	0
-33.7062	0	0	0
-33.6962	0	0	0
-33.6862	0	0	0
-33.6762	0	0	0
-33.6662	0	0	0
-33.6562	0	0	0
-33.6462	0	0	0
-33.6362	0	0	0
-33.6262	0	0	0
-33.6162	0	0	0
-33.6062	0	0	0
-33.5962	0	0	0
-33.5862	0	0	0
-33.5762	0	0	0
-33.5662	0	0	0
-33.5562	0	0	0
-33.5462	0	0	0
-33.5362	0	0	0
-33.5262	0	0	0
-33.5162	0	0	0
-33.5062	0	0	0
-33.4962	0	0	0
-33.4862	0	0	0
-33.4762	0	0	0
-33.4662	0	0	0
-33.4562	0	0	0
-33.4462	0	0	0
-33.4362	0	0	0
-33.4262	0	0	0
-33.4162	0	0	0
-33.4062	0	0	0
-33.3962	0	0	0
-33.3862	0	0	0
-33.3762	0	0	0
-33.3662	0	0	0
-33.3562	0	0	0
-33.3462	0	0	0
-33.3362	0	0	0
-33.3262	0	0	0
-33.3162	0	0	0
-33.3062	0	0	0
-33.2962	0	0	0
-33.2862	0	0	0
-33.2762	0	0	0
-33.2662	0	0	0
-33.2562	0	0	0
-33.2462	0	0	0
-33.2362	0	0	0
-33.2262	0	0	0
-33.2162	0	0	0
-33.2062	0	0	0
-33.1962	0	0	0
-33.1862	0	0	0
-33.1762	0	0	0
-33.1662	0	0	0
-33.1562	0	0	0
-33.1462	0	0	0
-33.1362	0	0	0
-33.1262	0	0	0
-33.1162	0	0	0
-33.1062	0	0	0
-33.0962	0	0	0
-33.0862	0	0	0
-33.0762	0	0	0
-33.0662	0	0	0
-33.0562	0	0	0
-33.0462	0	0	0
-33.0362	0	0	0
-33.0262	0	0	0
-33.0162	0	0	0
-33.0062	0	0	0
-32.9962	0	0	0
-32.9862	0	0	0
-32.9762	0	0	0
-32.9662	0	0	0
-32.9562	0	0	0
-32.9462	0	0	0
-32.9362	0	0	0
-32.9262	0	0	0
-32.9162	0	0	0
-32.9062	0	0	0
-32.8962	0	0	0
-32.8862	0	0	0
-32.8762	0	0	0
-32.8662	0	0	0
-32.8562	0	0	0
-32.8462	0	0	0
-32.8362	0	0	0
-32.8262	0	0	0
-32.8162	0	0	0
-32.8062	0	0	0
-32.7962	0	0	0
-32.7862	0	0	0
-32.7762	0	0	0
-32.7662	0	0	0
-32.7562	0	0	0
-32.7462	0	0	0
-32.7362	0	0	0
-32.7262	0	0	0
-32.7162	0	0	0
-32.7062	0	0	0
-32.6962	0	0	0
-32.6862	0	0	0
-32.6762	0	0	0
-32.6662	0	0	0
-32.6562	0	0	0
-32.6462	0	0	0
-32.6362	0	0	0
-32.6262	0	0	0
-32.6162	0	0	0
-32.6062	0	0	0
-32.5962	0	0	0
-32.5862	0	0	0
-32.5762	0	0	0
-32.5662	0	0	0
-32.5562	0	0	0
-32.5462	0	0	0
-32.5362	0	0	0
-32.5262	0	0	0
-32.5162	0	0	0
-32.5062	0	0	0
-32.4962	0	0	0
-32.4862	0	0	0
-32.4762	0	0	0
-32.4662	0	0	0
-32.4562	0	0	0
-32.4462	0	0	0
-32.4362	0	0	0
-32.4262	0	0	0
-32.4162	0	0	0
-32.4062	0	0	0
-32.3962	0	0	0
-32.3862	0	0	0
-32.3762	0	0	0
-32.3662	0	0	0
-32.3562	0	0	0
-32.3462	0	0	0
-32.3362	0	0	0
-32.3262	0	0	0
-32.3162	0	0	0
-32.3062	0	0	0
-32.2962	0	0	0
-32.2862	0	0	0
-32.2762	0	0	0
-32.2662	0	0	0
-32.2562	0	0	0
-32.2462	0	0	0
-32.2362	0	0	0
-32.2262	0	0	0
-32.2162	0	0	0
-32.2062	0	0	0
-32.1962	0	0	0
-32.1862	0	0	0
-32.1762	0	0	0
-32.1662	0	0	0
-32.1562	0	0	0
-32.1462	0	0	0
-32.1362	0	0	0
-32.1262	0	0	0
-32.1162	0	0	0
-32.1062	0	0	0
-32.0962	0	0	0
-32.0862	0	0	0
-32.0762	0	0	0
-32.0662	0	0	0
-32.0562	0	0	0
-32.0462	0	0	0
-32.0362	0	0	0
-32.0262	0	0	0
-32.0162	0	0	0
-32.0062	0	0	0
-31.9962	0	0	0
-31.9862	0	0	0
-31.9762	0	0	0
-31.9662	0	0	0
-31.9562	0	0	0
-31.9462	0	0	0
-31.9362	0	0	0
-31.9262	0	0	0
-31.9162	0	0	0
-31.9062	0	0	0
-31.8962	0	0	0
-31.8862	0	0	0
-31.8762	0	0	0
-31.8662	0	0	0
-31.8562	0	0	0
-31.8462	0	0	0
-31.8362	0	0	0
-31.8262	0	0	0
-31.8162	0	0	0
-31.8062	0	0	0
-31.7962	0	0	0
-31.7862	0	0	0
-31.7762	0	0	0
-31.7662	0	0	0
-31.7562	0	0	0
-31.7462	0	0	0
-31.7362	0	0	0
-31.7262	0	0	0
-31.7162	0	0	0
-31.7062	0	0	0
-31.6962	0	0	0
-31.6862	0	0	0
-31.6762	0	0	0
-31.6662	0	0	0
-31.6562	0	0	0
-31.6462	0	0	0
-31.6362	0	0	0
-31.6262	0	0	0
-31.6162	0	0	0
-31.6062	0	0	0
-31.5962	0	0	0
-31.5862	0	0	0
-31.5762	0	0	0
-31.5662	0	0	0
-31.5562	0	0	0
-31.5462	0	0	0
-31.5362	0	0	0
-31.5262	0	0	0
-31.5162	0	0	0
-31.5062	0	0	0
-31.4962	0	0	0
-31.4862	0	0	0
-31.4762	0	0	0
-31.4662	0	0	0
-31.4562	0	0	0
-31.4462	0	0	0
-31.4362	0	0	0
-31.4262	0	0	0
-31.4162	0	0	0
-31.4062	0	0	0
-31.3962	0	0	0
-31.3862	0	0	0
-31.3762	0	0	0
-31.3662	0	0	0
-31.3562	0	0	0
-31.3462	0	0	0
-31.3362	0	0	0
-31.3262	0	0	0
-31.3162	0	0	0
-31.3062	0	0	0
-31.2962	0	0	0
-31.2862	0	0	0
-31.2762	0	0	0
-31.2662	0	0	0
-31.2562	0	0	0
-31.2462	0	0	0
-31.2362	0	0	0
-31.2262	0	0	0
-31.2162	0	0	0
-31.2062	0	0	0
-31.1962	0	0	0
-31.1862	0	0	0
-31.1762	0	0	0
-31.1662	0	0	0
-31.1562	0	0	0
-31.1462	0	0	0
-31.1362	0	0	0
-31.1262	0	0	0
-31.1162	0	0	0
-31.1062	0	0	0
-31.0962	0	0	0
-31.0862	0	0	0
-31.0762	0	0	0
-31.0662	0	0	0
-31.0562	0	0	0
-31.0462	0	0	0
-31.0362	0	0	0
-31.0262	0	0	0
-31.0162	0	0	0
-31.0062	0	0	0
-30.9962	0	0	0
-30.9862	0	0	0
-30.9762	0	0	0
-30.9662	0	0	0
-30.9562	0	0	0
-30.9462	0	0	0
-30.9362	0	0	0
-30.9262	0	0	0
-30.9162	0	0	0
-30.9062	0	0	0
-30.8962	0	0	0
-30.8862	0	0	0
-30.8762	0	0	0
-30.8662	0	0	0
-30.8562	0	0	0
-30.8462	0	0	0
-30.8362	0	0	0
-30.8262	0	0	0
-30.8162	0	0	0
-30.8062	0	0	0
-30.7962	0	0	0
-30.7862	0	0	0
-30.7762	0	0	0
-30.7662	0	0	0
-30.7562	0	0	0
-30.7462	0	0	0
-30.7362	0	0	0
-30.7262	0	0	0
-30.7162	0	0	0
-30.7062	0	0	0
-30.6962	0	0	0
-30.6862	0	0	0
-30.6762	0	0	0
-30.6662	0	0	0
-30.6562	0	0	0
-30.6462	0	0	0
-30.6362	0	0	0
-30.6262	0	0	0
-30.6162	0	0	0
-30.6062	0	0	0
-30.5962	0	0	0
-30.5862	0	0	0
-30.5762	0	0	0
-30.5662	0	0	0
-30.5562	0	0	0
-30.5462	0	0	0
-30.5362	0	0	0
-30.5262	0	0	0
-30.5162	0	0	0
-30.5062	0	0	0
-30.4962	0	0	0
-30.4862	0	0	0
-30.4762	0	0	0
-30.4662	0	0	0
-30.4562	0	0	0
-30.4462	0	0	0
-30.4362	0	0	0
-30.4262	0	0	0
-30.4162	0	0	0
-30.4062	0	0	0
-30.3962	0	0	0
-30.3862	0	0	0
-30.3762	0	0	0
-30.3662	0	0	0
-30.3562	0	0	0
-30.3462	0	0	0
-30.3362	0	0	0
-30.3262	0	0	0
-30.3162	0	0	0
-30.3062	0	0	0
-30.2962	0	0	0
-30.2862	0	0	0
-30.2762	0	0	0
-30.2662	0	0	0
-30.2562	0	0	0
-30.2462	0	0	0
-30.2362	0	0	0
-30.2262	0	0	0
-30.2162	0	0	0
-30.2062	0	0	0
-30.1962	0	0	0
-30.1862	0	0	0
-30.1762	0	0	0
-30.1662	0	0	0
-30.1562	0	0	0
-30.1462	0	0	0
-30.1362	0	0	0
-30.1262	0	0	0
-30.1162	0	0	0
-30.1062	0	0	0
-30.0962	0	0	0
-30.0862	0	0	0
-30.0762	0	0	0
-30.0662	0	0	0
-30.0562	0	0	0
-30.0462	0	0	0
-30.0362	0	0	0
-30.0262	0	0	0
-30.0162	0	0	0
-30.0062	0	0	0
-29.9962	0	0	0
-29.9862	0	0	0
-29.9762	0	0	0
-29.9662	0	0	0
-29.9562	0	0	0
-29.9462	0	0	0
-29.9362	0	0	0
-29.9262	0	0	0
-29.9162	0	0	0
-29.9062	0	0	0
-29.8962	0	0	0
-29.8862	0	0	0
-29.8762	0	0	0
-29.8662	0	0	0
-29.8562	0	0	0
-29.8462	0	0	0
-29.8362	0	0	0
-29.8262	0	0	0
-29.8162	0	0	0
-29.8062	0	0	0
-29.7962	0	0	0
-29.7862	0	0	0
-29.7762	0	0	0
-29.7662	0	0	0
-29.7562	0	0	0
-29.7462	0	0	0
-29.7362	0	0	0
-29.7262	0	0	0
-29.7162	0	0	0
-29.7062	0	0	0
-29.6962	0	0	0
-29.6862	0	0	0
-29.6762	0	0	0
-29.6662	0	0	0
-29.6562	0	0	0
-29.6462	0	0	0
-29.6362	0	0	0
-29.6262	0	0	0
-29.6162	0	0	0
-29.6062	0	0	0
-29.5962	0	0	0
-29.5862	0	0	0
-29.5762	0	0	0
-29.5652	0	0	0
-29.5552	0	0	0
-29.5452	0	0	0
-29.5352	0	0	0
-29.5252	0	0	0
-29.5152	0	0	0
-29.5052	0	0	0
-29.4952	0	0	0
-29.4852	0	0	0
-29.4752	0	0	0
-29.4652	0	0	0
-29.4552	0	0	0
-29.4452	0	0	0
-29.4352	0	0	0
-29.4252	0	0	0
-29.4152	0	0	0
-29.4052	0	0	0
-29.3952	0	0	0
-29.3852	0	0	0
-29.3752	0	0	0
-29.3652	0	0	0
-29.3552	0	0	0
-29.3452	0	0	0
-29.3352	0	0	0
-29.3252	0	0	0
-29.3152	0	0	0
-29.3052	0	0	0
-29.2952	0	0	0
-29.2852	0	0	0
-29.2752	0	0	0
-29.2652	0	0	0
-29.2552	0	0	0
-29.2452	0	0	0
-29.2352	0	0	0
-29.2252	0	0	0
-29.2152	0	0	0
-29.2052	0	0	0
-29.1952	0	0	0
-29.1852	0	0	0
-29.1752	0	0	0
-29.1652	0	0	0
-29.1552	0	0	0
-29.1452	0	0	0
-29.1352	0	0	0
-29.1252	0	0	0
-29.1152	0	0	0
-29.1052	0	0	0
-29.0952	0	0	0
-29.0852	0	0	0
-29.0752	0	0	0
-29.0652	0	0	0
-29.0552	0	0	0
-29.0452	0	0	0
-29.0352	0	0	0
-29.0252	0	0	0
-29.0152	0	0	0
-29.0052	0	0	0
-28.9952	0	0	0
-28.9852	0	0	0
-28.9752	0	0	0
-28.9652	0	0	0
-28.9552	0	0	0
-28.9452	0	0	0
-28.9352	0	0	0
-28.9252	0	0	0
-28.9152	0	0	0
-28.9052	0	0	0
-28.8952	0	0	0
-28.8852	0	0	0
-28.8752	0	0	0
-28.8652	0	0	0
-28.8552	0	0	0
-28.8452	0	0	0
-28.8352	0	0	0
-28.8252	0	0	0
-28.8152	0	0	0
-28.8052	0	0	0
-28.7952	0	0	0
-28.7852	0	0	0
-28.7752	0	0	0
-28.7652	0	0	0
-28.7552	0	0	0
-28.7452	0	0	0
-28.7352	0	0	0
-28.7252	0	0	0
-28.7152	0	0	0
-28.7052	0	0	0
-28.6952	0	0	0
-28.6852	0	0	0
-28.6752	0	0	0
-28.6652	0	0	0
-28.6552	0	0	0
-28.6452	0	0	0
-28.6352	0	0	0
-28.6252	0	0	0
-28.6152	0	0	0
-28.6052	0	0	0
-28.5952	0	0	0
-28.5852	0	0	0
-28.5752	0	0	0
-28.5652	0	0	0
-28.5552	0	0	0
-28.5452	0	0	0
-28.5352	0	0	0
-28.5252	0	0	0
-28.5152	0	0	0
-28.5052	0	0	0
-28.4952	0	0	0
-28.4852	0	0	0
-28.4752	0	0	0
-28.4652	0	0	0
-28.4552	0	0	0
-28.4452	0	0	0
-28.4352	0	0	0
-28.4252	0	0	0
-28.4152	0	0	0
-28.4052	0	0	0
-28.3952	0	0	0
-28.3852	0	0	0
-28.3752	0	0	0
-28.3652	0	0	0
-28.3552	0	0	0
-28.3452	0	0	0
-28.3352	0	0	0
-28.3252	0	0	0
-28.3152	0	0	0
-28.3052	0	0	0
-28.2952	0	0	0
-28.2852	0	0	0
-28.2752	0	0	0
-28.2652	0	0	0
-28.2552	0	0	0
-28.2452	0	0	0
-28.2352	0	0	0
-28.2252	0	0	0
-28.2152	0	0	0
-28.2052	0	0	0
-28.1952	0	0	0
-28.1852	0	0	0
-28.1752	0	0	0
-28.1652	0	0	0
-28.1552	0	0	0
-28.1452	0	0	0
-28.1352	0	0	0
-28.1252	0	0	0
-28.1152	0	0	0
-28.1052	0	0	0
-28.0952	0	0	0
-28.0852	0	0	0
-28.0752	0	0	0
-28.0652	0	0	0
-28.0552	0	0	0
-28.0452	0	0	0
-28.0352	0	0	0
-28.0252	0	0	0
-28.0152	0	0	0
-28.0052	0	0	0
-27.9952	0	0	0
-27.9852	0	0	0
-27.9752	0	0	0
-27.9652	0	0	0
-27.9552	0	0	0
-27.9452	0	0	0
-27.9352	0	0	0
-27.9252	0	0	0
-27.9152	0	0	0
-27.9052	0	0	0
-27.8952	0	0	0
-27.8852	0	0	0
-27.8752	0	0	0
-27.8652	0	0	0
-27.8552	0	0	0
-27.8452	0	0	0
-27.8352	0	0	0
-27.8252	0	0	0
-27.8152	0	0	0
-27.8052	0	0	0
-27.7952	0	0	0
-27.7852	0	0	0
-27.7752	0	0	0
-27.7652	0	0	0
-27.7552	0	0	0
-27.7452	0	0	0
-27.7352	0	0	0
-27.7252	0	0	0
-27.7152	0	0	0
-27.7052	0	0	0
-27.6952	0	0	0
-27.6852	0	0	0
-27.6752	0	0	0
-27.6652	0	0	0
-27.6552	0	0	0
-27.6452	0	0	0
-27.6352	0	0	0
-27.6252	0	0	0
-27.6152	0	0	0
-27.6052	0	0	0
-27.5952	0	0	0
-27.5852	0	0	0
-27.5752	0	0	0
-27.5652	0	0	0
-27.5552	0	0	0
-27.5452	0	0	0
-27.5352	0	0	0
-27.5252	0	0	0
-27.5152	0	0	0
-27.5052	0	0	0
-27.4952	0	0	0
-27.4852	0	0	0
-27.4752	0	0	0
-27.4652	0	0	0
-27.4552	0	0	0
-27.4452	0	0	0
-27.4352	0	0	0
-27.4252	0	0	0
-27.4152	0	0	0
-27.4052	0	0	0
-27.3952	0	0	0
-27.3852	0	0	0
-27.3752	0	0	0
-27.3652	0	0	0
-27.3552	0	0	0
-27.3452	0	0	0
-27.3352	0	0	0
-27.3252	0	0	0
-27.3152	0	0	0
-27.3052	0	0	0
-27.2952	0	0	0
-27.2852	0	0	0
-27.2752	0	0	0
-27.2652	0	0	0
-27.2552	0	0	0
-27.2452	0	0	0
-27.2352	0	0	0
-27.2252	0	0	0
-27.2152	0	0	0
-27.2052	0	0	0
-27.1952	0	0	0
-27.1852	0	0	0
-27.1752	0	0	0
-27.1652	0	0	0
-27.1552	0	0	0
-27.1452	0	0	0
-27.1352	0	0	0
-27.1252	0	0	0
-27.1152	0	0	0
-27.1052	0	0	0
-27.0952	0	0	0
-27.0852	0	0	0
-27.0752	0	0	0
-27.0652	0	0	0
-27.0552	0	0	0
-27.0452	0	0	0
-27.0352	0	0	0
-27.0252	0	0	0
-27.0152	0	0	0
-27.0052	0	0	0
-26.9952	0	0	0
-26.9852	0	0	0
-26.9752	0	0	0
-26.9652	0	0	0
-26.9552	0	0	0
-26.9452	0	0	0
-26.9352	0	0	0
-26.9252	0	0	0
-26.9152	0	0	0
-26.9052	0	0	0
-26.8952	0	0	0
-26.8852	0	0	0
-26.8752	0	0	0
-26.8652	0	0	0
-26.8552	0	0	0
-26.8452	0	0	0
-26.8352	0	0	0
-26.8252	0	0	0
-26.8152	0	0	0
-26.8052	0	0	0
-26.7952	0	0	0
-26.7852	0	0	0
-26.7752	0	0	0
-26.7652	0	0	0
-26.7552	0	0	0
-26.7452	0	0	0
-26.7352	0	0	0
-26.7252	0	0	0
-26.7152	0	0	0
-26.7052	0	0	0
-26.6952	0	0	0
-26.6852	0	0	0
-26.6752	0	0	0
-26.6652	0	0	0
-26.6552	0	0	0
-26.6452	0	0	0
-26.6352	0	0	0
-26.6252	0	0	0
-26.6152	0	0	0
-26.6052	0	0	0
-26.5952	0	0	0
-26.5852	0	0	0
-26.5752	0	0	0
-26.5652	0	0	0
-26.5552	0	0	0
-26.5452	0	0	0
-26.5352	0	0	0
-26.5252	0	0	0
-26.5152	0	0	0
-26.5052	0	0	0
-26.4952	0	0	0
-26.4852	0	0	0
-26.4752	0	0	0
-26.4652	0	0	0
-26.4552	0	0	0
-26.4452	0	0	0
-26.4352	0	0	0
-26.4252	0	0	0
-26.4152	0	0	0
-26.4052	0	0	0
-26.3952	0	0	0
-26.3852	0	0	0
-26.3752	0	0	0
-26.3652	0	0	0
-26.3552	0	0	0
-26.3452	0	0	0
-26.3352	0	0	0
-26.3252	0	0	0
-26.3152	0	0	0
-26.3052	0	0	0
-26.2952	0	0	0
-26.2852	0	0	0
-26.2752	0	0	0
-26.2652	0	0	0
-26.2552	0	0	0
-26.2452	0	0	0
-26.2352	0	0	0
-26.2252	0	0	0
-26.2152	0	0	0
-26.2052	0	0	0
-26.1952	0	0	0
-26.1852	0	0	0
-26.1752	0	0	0
-26.1652	0	0	0
-26.1552	0	0	0
-26.1452	0	0	0
-26.1352	0	0	0
-26.1252	0	0	0
-26.1152	0	0	0
-26.1052	0	0	0
-26.0952	0	0	0
-26.0852	0	0	0
-26.0752	0	0	0
-26.0652	0	0	0
-26.0552	0	0	0
-26.0452	0	0	0
-26.0352	0	0	0
-26.0252	0	0	0
-26.0152	0	0	0
-26.0052	0	0	0
-25.9952	0	0	0
-25.9852	0	0	0
-25.9752	0	0	0
-25.9652	0	0	0
-25.9552	0	0	0
-25.9452	0	0	0
-25.9352	0	0	0
-25.9252	0	0	0
-25.9152	0	0	0
-25.9052	0	0	0
-25.8952	0	0	0
-25.8852	0	0	0
-25.8752	0	0	0
-25.8652	0	0	0
-25.8552	0	0	0
-25.8452	0	0	0
-25.8352	0	0	0
-25.8252	0	0	0
-25.8152	0	0	0
-25.8052	0	0	0
-25.7952	0	0	0
-25.7852	0	0	0
-25.7752	0	0	0
-25.7652	0	0	0
-25.7552	0	0	0
-25.7452	0	0	0
-25.7352	0	0	0
-25.7252	0	0	0
-25.7152	0	0	0
-25.7052	0	0	0
-25.6952	0	0	0
-25.6852	0	0	0
-25.6752	0	0	0
-25.6652	0	0	0
-25.6552	0	0	0
-25.6452	0	0	0
-25.6352	0	0	0
-25.6252	0	0	0
-25.6152	0	0	0
-25.6052	0	0	0
-25.5952	0	0	0
-25.5852	0	0	0
-25.5752	0	0	0
-25.5652	0	0	0
-25.5552	0	0	0
-25.5452	0	0	0
-25.5352	0	0	0
-25.5252	0	0	0
-25.5152	0	0	0
-25.5052	0	0	0
-25.4952	0	0	0
-25.4852	0	0	0
-25.4752	0	0	0
-25.4652	0	0	0
-25.4552	0	0	0
-25.4452	0	0	0
-25.4352	0	0	0
-25.4252	0	0	0
-25.4152	0	0	0
-25.4052	0	0	0
-25.3952	0	0	0
-25.3852	0	0	0
-25.3752	0	0	0
-25.3652	0	0	0
-25.3552	0	0	0
-25.3452	0	0	0
-25.3352	0	0	0
-25.3252	0	0	0
-25.3152	0	0	0
-25.3052	0	0	0
-25.2952	0	0	0
-25.2852	0	0	0
-25.2752	0	0	0
-25.2652	0	0	0
-25.2552	0	0	0
-25.2452	0	0	0
-25.2352	0	0	0
-25.2252	0	0	0
-25.2152	0	0	0
-25.2052	0	0	0
-25.1952	0	0	0
-25.1852	0	0	0
-25.1752	0	0	0
-25.1652	0	0	0
-25.1552	0	0	0
-25.1452	0	0	0
-25.1352	0	0	0
-25.1252	0	0	0
-25.1152	0	0	0
-25.1052	0	0	0
-25.0952	0	0	0
-25.0852	0	0	0
-25.0752	0	0	0
-25.0652	0	0	0
-25.0552	0	0	0
-25.0452	0	0	0
-25.0352	0	0	0
-25.0252	0	0	0
-25.0152	0	0	0
-25.0052	0	0	0
-24.9952	0	0	0
-24.9852	0	0	0
-24.9752	0	0	0
-24.9652	0	0	0
-24.9552	0	0	0
-24.9452	0	0	0
-24.9352	0	0	0
-24.9252	0	0	0
-24.9152	0	0	0
-24.9052	0	0	0
-24.8952	0	0	0
-24.8852	0	0	0
-24.8752	0	0	0
-24.8652	0	0	0
-24.8552	0	0	0
-24.8452	0	0	0
-24.8352	0	0	0
-24.8252	0	0	0
-24.8152	0	0	0
-24.8052	0	0	0
-24.7952	0	0	0
-24.7852	0	0	0
-24.7752	0	0	0
-24.7652	0	0	0
-24.7552	0	0	0
-24.7452	0	0	0
-24.7352	0	0	0
-24.7252	0	0	0
-24.7152	0	0	0
-24.7052	0	0	0
-24.6952	0	0	0
-24.6852	0	0	0
-24.6752	0	0	0
-24.6652	0	0	0
-24.6552	0	0	0
-24.6452	0	0	0
-24.6352	0	0	0
-24.6252	0	0	0
-24.6152	0	0	0
-24.6052	0	0	0
-24.5952	0	0	0
-24.5852	0	0	0
-24.5752	0	0	0
-24.5652	0	0	0
-24.5552	0	0	0
-24.5452	0	0	0
-24.5352	0	0	0
-24.5252	0	0	0
-24.5152	0	0	0
-24.5052	0	0	0
-24.4952	0	0	0
-24.4852	0	0	0
-24.4752	0	0	0
-24.4652	0	0	0
-24.4552	0	0	0
-24.4452	0	0	0
-24.4352	0	0	0
-24.4252	0	0	0
-24.4152	0	0	0
-24.4052	0	0	0
-24.3952	0	0	0
-24.3852	0	0	0
-24.3752	0	0	0
-24.3652	0	0	0
-24.3552	0	0	0
-24.3452	0	0	0
-24.3352	0	0	0
-24.3252	0	0	0
-24.3152	0	0	0
-24.3052	0	0	0
-24.2952	0	0	0
-24.2852	0	0	0
-24.2752	0	0	0
-24.2652	0	0	0
-24.2552	0	0	0
-24.2452	0	0	0
-24.2352	0	0	0
-24.2252	0	0	0
-24.2152	0	0	0
-24.2052	0	0	0
-24.1952	0	0	0
-24.1852	0	0	0
-24.1752	0	0	0
-24.1652	0	0	0
-24.1552	0	0	0
-24.1452	0	0	0
-24.1352	0	0	0
-24.1252	0	0	0
-24.1152	0	0	0
-24.1052	0	0	0
-24.0952	0	0	0
-24.0852	0	0	0
-24.0752	0	0	0
-24.0642	0	0	0
-24.0542	0	0	0
-24.0442	0	0	0
-24.0342	0	0	0
-24.0242	0	0	0
-24.0142	0	0	0
-24.0042	0	0	0
-23.9942	0	0	0
-23.9842	0	0	0
-23.9742	0	0	0
-23.9642	0	0	0
-23.9542	0	0	0
-23.9442	0	0	0
-23.9342	0	0	0
-23.9242	0	0	0
-23.9142	0	0	0
-23.9042	0	0	0
-23.8942	0	0	0
-23.8842	0	0	0
-23.8742	0	0	0
-23.8642	0	0	0
-23.8542	0	0	0
-23.8442	0	0	0
-23.8342	0	0	0
-23.8242	0	0	0
-23.8142	0	0	0
-23.8042	0	0	0
-23.7942	0	0	0
-23.7842	0	0	0
-23.7742	0	0	0
-23.7642	0	0	0
-23.7542	0	0	0
-23.7442	0	0	0
-23.7342	0	0	0
-23.7242	0	0	0
-23.7142	0	0	0
-23.7042	0	0	0
-23.6942	0	0	0
-23.6842	0	0	0
-23.6742	0	0	0
-23.6642	0	0	0
-23.6542	0	0	0
-23.6442	0	0	0
-23.6342	0	0	0
-23.6242	0	0	0
-23.6142	0	0	0
-23.6042	0	0	0
-23.5942	0	0	0
-23.5842	0	0	0
-23.5742	0	0	0
-23.5642	0	0	0
-23.5542	0	0	0
-23.5442	0	0	0
-23.5342	0	0	0
-23.5242	0	0	0
-23.5142	0	0	0
-23.5042	0	0	0
-23.4942	0	0	0
-23.4842	0	0	0
-23.4742	0	0	0
-23.4642	0	0	0
-23.4542	0	0	0
-23.4442	0	0	0
-23.4342	0	0	0
-23.4242	0	0	0
-23.4142	0	0	0
-23.4042	0	0	0
-23.3942	0	0	0
-23.3842	0	0	0
-23.3742	0	0	0
-23.3642	0	0	0
-23.3542	0	0	0
-23.3442	0	0	0
-23.3342	0	0	0
-23.3242	0	0	0
-23.3142	0	0	0
-23.3042	0	0	0
-23.2942	0	0	0
-23.2842	0	0	0
-23.2742	0	0	0
-23.2642	0	0	0
-23.2542	0	0	0
-23.2442	0	0	0
-23.2342	0	0	0
-23.2242	0	0	0
-23.2142	0	0	0
-23.2042	0	0	0
-23.1942	0	0	0
-23.1842	0	0	0
-23.1742	0	0	0
-23.1642	0	0	0
-23.1542	0	0	0
-23.1442	0	0	0
-23.1342	0	0	0
-23.1242	0	0	0
-23.1142	0	0	0
-23.1042	0	0	0
-23.0942	0	0	0
-23.0842	0	0	0
-23.0742	0	0	0
-23.0642	0	0	0
-23.0542	0	0	0
-23.0442	0	0	0
-23.0342	0	0	0
-23.0242	0	0	0
-23.0142	0	0	0
-23.0042	0	0	0
-22.9942	0	0	0
-22.9842	0	0	0
-22.9742	0	0	0
-22.9642	0	0	0
-22.9542	0	0	0
-22.9442	0	0	0
-22.9342	0	0	0
-22.9242	0	0	0
-22.9142	0	0	0
-22.9042	0	0	0
-22.8942	0	0	0
-22.8842	0	0	0
-22.8742	0	0	0
-22.8642	0	0	0
-22.8542	0	0	0
-22.8442	0	0	0
-22.8342	0	0	0
-22.8242	0	0	0
-22.8142	0	0	0
-22.8042	0	0	0
-22.7942	0	0	0
-22.7842	0	0	0
-22.7742	0	0	0
-22.7642	0	0	0
-22.7542	0	0	0
-22.7442	0	0	0
-22.7342	0	0	0
-22.7242	0	0	0
-22.7142	0	0	0
-22.7042	0	0	0
-22.6942	0	0	0
-22.6842	0	0	0
-22.6742	0	0	0
-22.6642	0	0	0
-22.6542	0	0	0
-22.6442	0	0	0
-22.6342	0	0	0
-22.6242	0	0	0
-22.6142	0	0	0
-22.6042	0	0	0
-22.5942	0	0	0
-22.5842	0	0	0
-22.5742	0	0	0
-22.5642	0	0	0
-22.5542	0	0	0
-22.5442	0	0	0
-22.5342	0	0	0
-22.5242	0	0	0
-22.5142	0	0	0
-22.5042	0	0	0
-22.4942	0	0	0
-22.4842	0	0	0
-22.4742	0	0	0
-22.4642	0	0	0
-22.4542	0	0	0
-22.4442	0	0	0
-22.4342	0	0	0
-22.4242	0	0	0
-22.4142	0	0	0
-22.4042	0	0	0
-22.3942	0	0	0
-22.3842	0	0	0
-22.3742	0	0	0
-22.3642	0	0	0
-22.3542	0	0	0
-22.3442	0	0	0
-22.3342	0	0	0
-22.3242	0	0	0
-22.3142	0	0	0
-22.3042	0	0	0
-22.2942	0	0	0
-22.2842	0	0	0
-22.2742	0	0	0
-22.2642	0	0	0
-22.2542	0	0	0
-22.2442	0	0	0
-22.2342	0	0	0
-22.2242	0	0	0
-22.2142	0	0	0
-22.2042	0	0	0
-22.1942	0	0	0
-22.1842	0	0	0
-22.1742	0	0	0
-22.1642	0	0	0
-22.1542	0	0	0
-22.1442	1e-05	0	0
-22.1342	1e-05	0	0
-22.1242	2e-05	0	0
-22.1142	3e-05	0	0
-22.1042	4e-05	0	0
-22.0942	5e-05	0	0
-22.0842	7e-05	0	0
-22.0742	9e-05	0	0
-22.0642	0.00012	0	0
-22.0542	0.00016	0	0
-22.0442	0.00022	0	0
-22.0342	0.00027	0	0
-22.0242	0.00038	0	0
-22.0142	0.00049	0	0
-22.0042	0.00062	0	0
-21.9942	0.00081	1e-05	0
-21.9842	0.00104	1e-05	0
-21.9742	0.00132	1e-05	0
-21.9642	0.00169	2e-05	0
-21.9542	0.00213	2e-05	0
-21.9442	0.00267	3e-05	0
-21.9342	0.00335	3e-05	0
-21.9242	0.00416	4e-05	0
-21.9142	0.00515	6e-05	0
-21.9042	0.00637	6e-05	0
-21.8942	0.0078	7e-05	0
-21.8842	0.00952	0.0001	0
-21.8742	0.01156	0.00011	0
-21.8642	0.01397	0.00014	1e-05
-21.8542	0.01681	0.00017	1e-05
-21.8442	0.0201	0.0002	1e-05
-21.8342	0.02392	0.00024	1e-05
-21.8242	0.02834	0.00028	1e-05
-21.8142	0.03341	0.00033	1e-05
-21.8042	0.03917	0.00039	1e-05
-21.7942	0.04569	0.00046	2e-05
-21.7842	0.05306	0.00053	2e-05
-21.7742	0.06129	0.00061	2e-05
-21.7642	0.07045	0.0007	3e-05
-21.7542	0.08057	0.0008	4e-05
-21.7442	0.0917	0.00091	5e-05
-21.7342	0.10383	0.00104	6e-05
-21.7242	0.11698	0.00117	6e-05
-21.7142	0.13114	0.00131	7e-05
-21.7042	0.14629	0.00147	7e-05
-21.6942	0.16237	0.00163	8e-05
-21.6842	0.17931	0.0018	9e-05
-21.6742	0.19702	0.00197	9e-05
-21.6642	0.21546	0.00215	0.0001
-21.6542	0.23437	0.00234	0.00012
-21.6442	0.25378	0.00254	0.00013
-21.6342	0.27329	0.00274	0.00015
-21.6242	0.29292	0.00293	0.00016
-21.6142	0.31238	0.00312	0.00017
-21.6042	0.33145	0.00331	0.00017
-21.5942	0.34993	0.0035	0.00018
-21.5842	0.36762	0.00368	0.00019
-21.5742	0.38417	0.00384	0.0002
-21.5642	0.3997	0.004	0.00021
-21.5542	0.41349	0.00414	0.00021
-21.5442	0.42581	0.00425	0.00022
-21.5342	0.4363	0.00436	0.00022
-21.5242	0.4448	0.00445	0.00022
-21.5142	0.4512	0.00451	0.00024
-21.5042	0.4554	0.00455	0.00024
-21.4942	0.4573	0.00457	0.00024
-21.4842	0.4571	0.00457	0.00024
-21.4742	0.4544	0.00454	0.00024
-21.4642	0.4496	0.00449	0.00024
-21.4542	0.4425	0.00442	0.00022
-21.4442	0.43356	0.00434	0.00022
-21.4342	0.42254	0.00422	0.00022
-21.4242	0.40971	0.00409	0.00021
-21.4142	0.39532	0.00395	0.00021
-21.4042	0.37961	0.00379	0.00019
-21.3942	0.36258	0.00362	0.00018
-21.3842	0.34466	0.00345	0.00018
-21.3742	0.32599	0.00326	0.00017
-21.3642	0.30675	0.00307	0.00016
-21.3542	0.28727	0.00287	0.00016
-21.3442	0.26763	0.00268	0.00014
-21.3342	0.24814	0.00248	0.00013
-21.3242	0.22888	0.00228	0.0001
-21.3142	0.21014	0.0021	0.0001
-21.3042	0.19189	0.00192	9e-05
-21.2942	0.17438	0.00174	8e-05
-21.2842	0.15767	0.00158	8e-05
-21.2742	0.14185	0.00141	7e-05
-21.2642	0.12699	0.00127	7e-05
-21.2542	0.11311	0.00113	6e-05
-21.2442	0.10025	0.001	6e-05
-21.2342	0.08841	0.00088	4e-05
-21.2242	0.07758	0.00077	4e-05
-21.2142	0.06773	0.00067	4e-05
-21.2042	0.05885	0.00059	3e-05
-21.1942	0.05086	0.00051	2e-05
-21.1842	0.04375	0.00044	2e-05
-21.1742	0.03744	0.00037	2e-05
-21.1642	0.03189	0.00032	2e-05
-21.1542	0.02701	0.00027	2e-05
-21.1442	0.02277	0.00023	2e-05
-21.1342	0.01911	0.00019	2e-05
-21.1242	0.01594	0.00016	2e-05
-21.1142	0.01325	0.00013	1e-05
-21.1042	0.01095	0.00011	2e-05
-21.0942	0.009	9e-05	2e-05
-21.0842	0.00737	7e-05	3e-05
-21.0742	0.00599	6e-05	4e-05
-21.0642	0.00486	4e-05	4e-05
-21.0542	0.00392	4e-05	6e-05
-21.0442	0.00315	3e-05	7e-05
-21.0342	0.00252	3e-05	9e-05
-21.0242	0.00201	3e-05	0.00011
-21.0142	0.00159	2e-05	0.00014
-21.0042	0.00127	1e-05	0.00018
-20.9942	0.001	1e-05	0.00021
-20.9842	0.00079	1e-05	0.00026
-20.9742	0.00063	1e-05	0.0003
-20.9642	0.0005	1e-05	0.00036
-20.9542	0.00041	1e-05	0.00042
-20.9442	0.00035	1e-05	0.0005
-20.9342	0.0003	1e-05	0.00059
-20.9242	0.00027	1e-05	0.00069
-20.9142	0.00025	1e-05	0.00082
-20.9042	0.00024	1e-05	0.00094
-20.8942	0.00024	1e-05	0.00108
-20.8842	0.00025	2e-05	0.00124
-20.8742	0.00027	3e-05	0.00142
-20.8642	0.0003	3e-05	0.00161
-20.8542	0.00032	3e-05	0.00181
-20.8442	0.00035	3e-05	0.00204
-20.8342	0.00039	3e-05	0.00226
-20.8242	0.00044	4e-05	0.00252
-20.8142	0.00046	4e-05	0.00279
-20.8042	0.00051	4e-05	0.00308
-20.7942	0.00056	5e-05	0.00337
-20.7842	0.00061	5e-05	0.00367
-20.7742	0.00066	6e-05	0.00398
-20.7642	0.00072	7e-05	0.0043
-20.7542	0.00077	7e-05	0.00463
-20.7442	0.00082	7e-05	0.00493
-20.7342	0.00087	8e-05	0.00525
-20.7242	0.00092	8e-05	0.00555
-20.7142	0.00097	8e-05	0.00585
-20.7042	0.00101	9e-05	0.00612
-20.6942	0.00106	0.0001	0.00638
-20.6842	0.00111	0.0001	0.00662
-20.6742	0.00114	0.0001	0.00683
-20.6642	0.00116	0.00011	0.00701
-20.6542	0.00119	0.00012	0.00716
-20.6442	0.00121	0.00012	0.00729
-20.6342	0.00122	0.00012	0.00736
-20.6242	0.00124	0.00012	0.00741
-20.6142	0.00124	0.00012	0.00741
-20.6042	0.00124	0.00012	0.00739
-20.5942	0.00121	0.00013	0.00733
-20.5842	0.0012	0.00013	0.00724
-20.5742	0.00119	0.00014	0.0071
-20.5642	0.00116	0.00013	0.00694
-20.5542	0.00111	0.00013	0.00675
-20.5442	0.00109	0.00014	0.00653
-20.5342	0.00104	0.00015	0.0063
-20.5242	0.001	0.00015	0.00602
-20.5142	0.00095	0.00016	0.00575
-20.5042	0.0009	0.00018	0.00545
-20.4942	0.00085	0.00019	0.00517
-20.4842	0.0008	0.0002	0.00486
-20.4742	0.00075	0.00022	0.00456
-20.4642	0.0007	0.00023	0.00426
-20.4542	0.00064	0.00025	0.00397
-20.4442	0.00059	0.00029	0.00368
-20.4342	0.00054	0.00032	0.00341
-20.4242	0.00049	0.00034	0.00316
-20.4142	0.00045	0.00039	0.00292
-20.4042	0.00041	0.00042	0.0027
-20.3942	0.00036	0.00047	0.0025
-20.3842	0.00034	0.00052	0.00232
-20.3742	0.00029	0.00057	0.00218
-20.3642	0.00026	0.00063	0.00205
-20.3542	0.00024	0.00069	0.00196
-20.3442	0.00021	0.00076	0.00188
-20.3342	0.00019	0.00082	0.00183
-20.3242	0.00016	0.00089	0.00184
-20.3142	0.00015	0.00096	0.00185
-20.3042	0.00014	0.00104	0.0019
-20.2942	0.00013	0.00111	0.00198
-20.2842	0.00011	0.00118	0.00209
-20.2742	0.00011	0.00125	0.00225
-20.2642	0.00011	0.00132	0.00242
-20.2542	0.00011	0.0014	0.00265
-20.2442	0.00011	0.00145	0.00291
-20.2342	0.00012	0.00151	0.0032
-20.2242	0.00013	0.00157	0.00355
-20.2142	0.00013	0.00162	0.00391
-20.2042	0.00015	0.00166	0.00432
-20.1942	0.00017	0.00169	0.00477
-20.1842	0.00017	0.00172	0.00526
-20.1742	0.00019	0.00174	0.00579
-20.1642	0.00022	0.00175	0.00636
-20.1542	0.00023	0.00176	0.00696
-20.1442	0.00025	0.00176	0.0076
-20.1342	0.00029	0.00175	0.00826
-20.1242	0.00031	0.00172	0.00896
-20.1142	0.00033	0.0017	0.00966
-20.1042	0.00036	0.00167	0.01039
-20.0942	0.00039	0.00163	0.01114
-20.0842	0.00042	0.00158	0.01186
-20.0742	0.00044	0.00154	0.01261
-20.0642	0.00048	0.00147	0.01333
-20.0542	0.0005	0.00143	0.01403
-20.0442	0.00053	0.00136	0.01471
-20.0342	0.00055	0.00131	0.01535
-20.0242	0.00058	0.00123	0.01595
-20.0142	0.00061	0.00116	0.01648
-20.0042	0.00061	0.0011	0.01696
-19.9942	0.00063	0.00103	0.01738
-19.9842	0.00064	0.00097	0.01772
-19.9742	0.00066	0.0009	0.01798
-19.9642	0.00067	0.00084	0.01816
-19.9542	0.00067	0.00078	0.01826
-19.9442	0.00067	0.00072	0.01824
-19.9342	0.00067	0.00067	0.01817
-19.9242	0.00067	0.00062	0.018
-19.9142	0.00065	0.00057	0.01774
-19.9042	0.00064	0.00052	0.01741
-19.8942	0.00063	0.00047	0.01699
-19.8842	0.00061	0.00044	0.01651
-19.8742	0.00058	0.0004	0.01596
-19.8642	0.00057	0.00036	0.01536
-19.8542	0.00055	0.00033	0.0147
-19.8442	0.00052	0.00029	0.014
-19.8342	0.00049	0.00027	0.01328
-19.8242	0.00046	0.00024	0.01251
-19.8142	0.00044	0.00021	0.01174
-19.8042	0.00041	0.0002	0.01096
-19.7942	0.00038	0.00017	0.0102
-19.7842	0.00036	0.00016	0.00943
-19.7742	0.00032	0.00013	0.00867
-19.7642	0.0003	0.00013	0.00795
-19.7542	0.00027	0.0001	0.00724
-19.7442	0.00025	0.0001	0.00657
-19.7342	0.00023	9e-05	0.00593
-19.7242	0.00019	8e-05	0.00534
-19.7142	0.00017	6e-05	0.00477
-19.7042	0.00017	6e-05	0.00425
-19.6942	0.00014	6e-05	0.00377
-19.6842	0.00012	5e-05	0.00333
-19.6742	0.00011	4e-05	0.00292
-19.6642	9e-05	4e-05	0.00257
-19.6542	8e-05	4e-05	0.00225
-19.6442	7e-05	3e-05	0.00197
-19.6342	6e-05	3e-05	0.00171
-19.6242	6e-05	4e-05	0.0015
-19.6142	5e-05	4e-05	0.00131
-19.6042	4e-05	4e-05	0.00115
-19.5942	4e-05	4e-05	0.00102
-19.5842	2e-05	4e-05	0.00091
-19.5742	2e-05	4e-05	0.00082
-19.5642	2e-05	4e-05	0.00075
-19.5542	2e-05	4e-05	0.00069
-19.5442	2e-05	4e-05	0.00066
-19.5342	2e-05	4e-05	0.00063
-19.5242	1e-05	5e-05	0.00062
-19.5142	1e-05	6e-05	0.00062
-19.5042	1e-05	6e-05	0.00062
-19.4942	1e-05	6e-05	0.00063
-19.4842	1e-05	7e-05	0.00065
-19.4742	1e-05	9e-05	0.00068
-19.4642	1e-05	9e-05	0.0007
-19.4542	1e-05	0.0001	0.00073
-19.4442	1e-05	0.0001	0.00077
-19.4342	1e-05	0.00011	0.0008
-19.4242	1e-05	0.00012	0.00083
-19.4142	1e-05	0.00012	0.00086
-19.4042	1e-05	0.00014	0.0009
-19.3942	1e-05	0.00014	0.00093
-19.3842	1e-05	0.00015	0.00097
-19.3742	1e-05	0.00016	0.001
-19.3642	2e-05	0.00016	0.00104
-19.3542	2e-05	0.00017	0.00107
-19.3442	2e-05	0.00018	0.0011
-19.3342	2e-05	0.00019	0.00114
-19.3242	2e-05	0.00021	0.00116
-19.3142	2e-05	0.00022	0.00119
-19.3042	2e-05	0.00022	0.00122
-19.2942	2e-05	0.00023	0.00124
-19.2842	2e-05	0.00024	0.00127
-19.2742	2e-05	0.00024	0.00128
-19.2642	2e-05	0.00026	0.0013
-19.2542	3e-05	0.00026	0.00131
-19.2442	3e-05	0.00027	0.00132
-19.2342	3e-05	0.00029	0.00135
-19.2242	3e-05	0.00029	0.00136
-19.2142	3e-05	0.0003	0.00136
-19.2042	3e-05	0.00031	0.00137
-19.1942	3e-05	0.00032	0.00138
-19.1842	3e-05	0.00032	0.00138
-19.1742	3e-05	0.00032	0.00138
-19.1642	3e-05	0.00033	0.00138
-19.1542	3e-05	0.00033	0.00138
-19.1442	3e-05	0.00034	0.00137
-19.1342	3e-05	0.00035	0.00137
-19.1242	3e-05	0.00035	0.00136
-19.1142	3e-05	0.00036	0.00134
-19.1042	3e-05	0.00036	0.00133
-19.0942	3e-05	0.00036	0.00131
-19.0842	3e-05	0.00037	0.0013
-19.0742	3e-05	0.00037	0.00129
-19.0642	3e-05	0.00037	0.00125
-19.0542	3e-05	0.00037	0.00123
-19.0442	3e-05	0.00038	0.00122
-19.0342	3e-05	0.00038	0.00119
-19.0242	3e-05	0.00039	0.00119
-19.0142	3e-05	0.0004	0.00117
-19.0042	3e-05	0.0004	0.00116
-18.9942	3e-05	0.0004	0.00114
-18.9842	3e-05	0.00042	0.00113
-18.9742	3e-05	0.00042	0.00111
-18.9642	3e-05	0.00044	0.00111
-18.9542	3e-05	0.00046	0.00111
-18.9442	3e-05	0.00047	0.00111
-18.9342	4e-05	0.00048	0.00111
-18.9242	4e-05	0.0005	0.00112
-18.9142	4e-05	0.00053	0.00115
-18.9042	4e-05	0.00055	0.00116
-18.8942	4e-05	0.00057	0.00118
-18.8842	4e-05	0.0006	0.00121
-18.8742	4e-05	0.00063	0.00124
-18.8642	4e-05	0.00065	0.00127
-18.8542	5e-05	0.00069	0.00133
-18.8442	5e-05	0.00071	0.00138
-18.8342	5e-05	0.00075	0.00142
-18.8242	5e-05	0.00079	0.00147
-18.8142	5e-05	0.00081	0.00151
-18.8042	6e-05	0.00085	0.00157
-18.7942	6e-05	0.00088	0.00163
-18.7842	7e-05	0.00092	0.00168
-18.7742	8e-05	0.00095	0.00173
-18.7642	8e-05	0.00098	0.00179
-18.7542	8e-05	0.00101	0.00184
-18.7442	8e-05	0.00106	0.00191
-18.7342	8e-05	0.00108	0.00195
-18.7242	8e-05	0.00111	0.00201
-18.7142	9e-05	0.00114	0.00204
-18.7042	0.0001	0.00117	0.00208
-18.6942	0.0001	0.00119	0.00211
-18.6842	0.0001	0.00121	0.00215
-18.6742	0.0001	0.00124	0.00217
-18.6642	0.0001	0.00125	0.00219
-18.6542	0.0001	0.00127	0.00221
-18.6442	0.0001	0.00128	0.00221
-18.6342	0.0001	0.0013	0.00223
-18.6242	0.0001	0.00131	0.00222
-18.6142	0.0001	0.00132	0.00221
-18.6042	0.0001	0.00133	0.0022
-18.5942	0.0001	0.00134	0.00218
-18.5842	0.0001	0.00134	0.00215
-18.5742	0.0001	0.00134	0.00214
-18.5632	0.0001	0.00136	0.00211
-18.5532	0.0001	0.00136	0.00208
-18.5432	0.0001	0.00137	0.00205
-18.5332	0.0001	0.00137	0.00201
-18.5232	0.0001	0.00138	0.00198
-18.5132	9e-05	0.00138	0.00194
-18.5032	9e-05	0.00138	0.00191
-18.4932	9e-05	0.0014	0.00186
-18.4832	9e-05	0.0014	0.00182
-18.4732	9e-05	0.0014	0.00179
-18.4632	8e-05	0.00141	0.00175
-18.4532	8e-05	0.00142	0.00173
-18.4432	8e-05	0.00142	0.0017
-18.4332	8e-05	0.00143	0.00167
-18.4232	7e-05	0.00143	0.00163
-18.4132	7e-05	0.00144	0.00161
-18.4032	8e-05	0.00144	0.0016
-18.3932	8e-05	0.00145	0.00159
-18.3832	9e-05	0.00145	0.00156
-18.3732	9e-05	0.00145	0.00155
-18.3632	9e-05	0.00146	0.00155
-18.3532	9e-05	0.00147	0.00153
-18.3432	9e-05	0.00147	0.00154
-18.3332	9e-05	0.00147	0.00154
-18.3232	9e-05	0.00148	0.00154
-18.3132	9e-05	0.00148	0.00155
-18.3032	0.0001	0.00149	0.00156
-18.2932	0.00011	0.00149	0.00157
-18.2832	0.00012	0.00149	0.00157
-18.2732	0.00012	0.0015	0.00161
-18.2632	0.00012	0.0015	0.00162
-18.2532	0.00012	0.00151	0.00164
-18.2432	0.00013	0.00151	0.00166
-18.2332	0.00013	0.00153	0.00167
-18.2232	0.00013	0.00154	0.00171
-18.2132	0.00013	0.00154	0.00173
-18.2032	0.00014	0.00155	0.00175
-18.1932	0.00014	0.00156	0.00178
-18.1832	0.00015	0.00159	0.00181
-18.1732	0.00015	0.0016	0.00183
-18.1632	0.00015	0.00163	0.00186
-18.1532	0.00015	0.00164	0.00187
-18.1432	0.00015	0.00167	0.0019
-18.1332	0.00015	0.0017	0.00193
-18.1232	0.00015	0.00173	0.00194
-18.1132	0.00015	0.00176	0.00197
-18.1032	0.00015	0.0018	0.00198
-18.0932	0.00015	0.00183	0.00201
-18.0832	0.00015	0.00187	0.00202
-18.0732	0.00015	0.00191	0.00203
-18.0632	0.00015	0.00195	0.00205
-18.0532	0.00015	0.00198	0.00205
-18.0432	0.00015	0.00202	0.00207
-18.0332	0.00015	0.00207	0.00208
-18.0232	0.00015	0.00211	0.00208
-18.0132	0.00015	0.00215	0.00209
-18.0032	0.00015	0.00218	0.00208
-17.9932	0.00015	0.00222	0.00208
-17.9832	0.00015	0.00226	0.00207
-17.9732	0.00015	0.0023	0.00207
-17.9632	0.00015	0.00233	0.00205
-17.9532	0.00015	0.00236	0.00206
-17.9432	0.00014	0.00238	0.00204
-17.9332	0.00014	0.00241	0.00202
-17.9232	0.00014	0.00242	0.00201
-17.9132	0.00014	0.00244	0.00199
-17.9032	0.00014	0.00245	0.00198
-17.8932	0.00013	0.00247	0.00195
-17.8832	0.00013	0.00248	0.00193
-17.8732	0.00013	0.00249	0.0019
-17.8632	0.00013	0.0025	0.00188
-17.8532	0.00013	0.00251	0.00187
-17.8432	0.00014	0.00252	0.00184
[truncated: 3,502 more rows]

## Sheet: Fig. 1f
Energy	PDOS
	2p-C	2p-B	3d-Cu
-37.6309	0	0	0
-37.621	0	0	0
-37.611	0	0	0
-37.6009	0	0	0
-37.5909	0	0	0
-37.581	0	0	0
-37.571	0	0	0
-37.5609	0	0	0
-37.551	0	0	0
-37.541	0	0	0
-37.5309	0	0	0
-37.5209	0	0	0
-37.511	0	0	0
-37.501	0	0	0
-37.4909	0	0	0
-37.4809	0	0	0
-37.471	0	0	0
-37.4609	0	0	0
-37.4509	0	0	0
-37.441	0	0	0
-37.431	0	0	0
-37.4209	0	0	0
-37.4109	0	0	0
-37.401	0	0	0
-37.3909	0	0	0
-37.3809	0	0	0
-37.371	0	0	0
-37.361	0	0	0
-37.3509	0	0	0
-37.3409	0	0	0
-37.331	0	0	0
-37.321	0	0	0
-37.3109	0	0	0
-37.301	0	0	0
-37.291	0	0	0
-37.2809	0	0	0
-37.2709	0	0	0
-37.261	0	0	0
-37.251	0	0	0
-37.2409	0	0	0
-37.2309	0	0	0
-37.221	0	0	0
-37.2109	0	0	0
-37.2009	0	0	0
-37.191	0	0	0
-37.181	0	0	0
-37.1709	0	0	0
-37.1609	0	0	0
-37.151	0	0	0
-37.1409	0	0	0
-37.1309	0	0	0
-37.121	0	0	0
-37.111	0	0	0
-37.1009	0	0	0
-37.0909	0	0	0
-37.081	0	0	0
-37.071	0	0	0
-37.0609	0	0	0
-37.051	0	0	0
-37.041	0	0	0
-37.0309	0	0	0
-37.0209	0	0	0
-37.011	0	0	0
-37.001	0	0	0
-36.9909	0	0	0
-36.9809	0	0	0
-36.971	0	0	0
-36.9609	0	0	0
-36.9509	0	0	0
-36.941	0	0	0
-36.931	0	0	0
-36.9209	0	0	0
-36.9109	0	0	0
-36.901	0	0	0
-36.8909	0	0	0
-36.8809	0	0	0
-36.871	0	0	0
-36.861	0	0	0
-36.8509	0	0	0
-36.8409	0	0	0
-36.831	0	0	0
-36.821	0	0	0
-36.8109	0	0	0
-36.801	0	0	0
-36.791	0	0	0
-36.7809	0	0	0
-36.7709	0	0	0
-36.761	0	0	0
-36.751	0	0	0
-36.7409	0	0	0
-36.7309	0	0	0
-36.721	0	0	0
-36.7109	0	0	0
-36.7009	0	0	0
-36.691	0	0	0
-36.681	0	0	0
-36.6709	0	0	0
-36.6609	0	0	0
-36.651	0	0	0
-36.6409	0	0	0
-36.6309	0	0	0
-36.621	0	0	0
-36.611	0	0	0
-36.6009	0	0	0
-36.5909	0	0	0
-36.581	0	0	0
-36.571	0	0	0
-36.5609	0	0	0
-36.551	0	0	0
-36.541	0	0	0
-36.5309	0	0	0
-36.5209	0	0	0
-36.511	0	0	0
-36.501	0	0	0
-36.4909	0	0	0
-36.4809	0	0	0
-36.471	0	0	0
-36.4609	0	0	0
-36.4509	0	0	0
-36.441	0	0	0
-36.431	0	0	0
-36.4209	0	0	0
-36.4109	0	0	0
-36.401	0	0	0
-36.3909	0	0	0
-36.3809	0	0	0
-36.371	0	0	0
-36.361	0	0	0
-36.3509	0	0	0
-36.3409	0	0	0
-36.331	0	0	0
-36.321	0	0	0
-36.3109	0	0	0
-36.301	0	0	0
-36.291	0	0	0
-36.2809	0	0	0
-36.2709	0	0	0
-36.261	0	0	0
-36.251	0	0	0
-36.2409	0	0	0
-36.2309	0	0	0
-36.221	0	0	0
-36.2109	0	0	0
-36.2009	0	0	0
-36.191	0	0	0
-36.181	0	0	0
-36.1709	0	0	0
-36.1609	0	0	0
-36.151	0	0	0
-36.1409	0	0	0
-36.1309	0	0	0
-36.121	0	0	0
-36.111	0	0	0
-36.1009	0	0	0
-36.0909	0	0	0
-36.081	0	0	0
-36.071	0	0	0
-36.0609	0	0	0
-36.051	0	0	0
-36.041	0	0	0
-36.0309	0	0	0
-36.0209	0	0	0
-36.011	0	0	0
-36.001	0	0	0
-35.9909	0	0	0
-35.9809	0	0	0
-35.971	0	0	0
-35.9609	0	0	0
-35.9509	0	0	0
-35.941	0	0	0
-35.931	0	0	0
-35.9209	0	0	0
-35.9109	0	0	0
-35.901	0	0	0
-35.8909	0	0	0
-35.8809	0	0	0
-35.871	0	0	0
-35.861	0	0	0
-35.8509	0	0	0
-35.8409	0	0	0
-35.831	0	0	0
-35.821	0	0	0
-35.8109	0	0	0
-35.801	0	0	0
-35.791	0	0	0
-35.7809	0	0	0
-35.7709	0	0	0
-35.761	0	0	0
-35.751	0	0	0
-35.7409	0	0	0
-35.7309	0	0	0
-35.721	0	0	0
-35.7109	0	0	0
-35.7009	0	0	0
-35.691	0	0	0
-35.681	0	0	0
-35.6709	0	0	0
-35.6609	0	0	0
-35.651	0	0	0
-35.6409	0	0	0
-35.6309	0	0	0
-35.621	0	0	0
-35.611	0	0	0
-35.6009	0	0	0
-35.5909	0	0	0
-35.581	0	0	0
-35.571	0	0	0
-35.5609	0	0	0
-35.551	0	0	0
-35.541	0	0	0
-35.5309	0	0	0
-35.5209	0	0	0
-35.511	0	0	0
-35.501	0	0	0
-35.4909	0	0	0
-35.4809	0	0	0
-35.471	0	0	0
-35.4609	0	0	0
-35.4509	0	0	0
-35.441	0	0	0
-35.431	0	0	0
-35.4209	0	0	0
-35.4109	0	0	0
-35.401	0	0	0
-35.3909	0	0	0
-35.3809	0	0	0
-35.371	0	0	0
-35.361	0	0	0
-35.3509	0	0	0
-35.3409	0	0	0
-35.331	0	0	0
-35.321	0	0	0
-35.3109	0	0	0
-35.301	0	0	0
-35.291	0	0	0
-35.2809	0	0	0
-35.2709	0	0	0
-35.261	0	0	0
-35.251	0	0	0
-35.2409	0	0	0
-35.2309	0	0	0
-35.221	0	0	0
-35.2109	0	0	0
-35.2009	0	0	0
-35.191	0	0	0
-35.181	0	0	0
-35.1709	0	0	0
-35.1609	0	0	0
-35.151	0	0	0
-35.1409	0	0	0
-35.1309	0	0	0
-35.121	0	0	0
-35.111	0	0	0
-35.1009	0	0	0
-35.0909	0	0	0
-35.081	0	0	0
-35.071	0	0	0
-35.0609	0	0	0
-35.051	0	0	0
-35.041	0	0	0
-35.0309	0	0	0
-35.0209	0	0	0
-35.011	0	0	0
-35.001	0	0	0
-34.9909	0	0	0
-34.9809	0	0	0
-34.971	0	0	0
-34.9609	0	0	0
-34.9509	0	0	0
-34.941	0	0	0
-34.931	0	0	0
-34.9209	0	0	0
-34.9109	0	0	0
-34.901	0	0	0
-34.8909	0	0	0
-34.88	0	0	0
-34.87	0	0	0
-34.8599	0	0	0
-34.8499	0	0	0
-34.84	0	0	0
-34.8299	0	0	0
-34.8199	0	0	0
-34.81	0	0	0
-34.8	0	0	0
-34.7899	0	0	0
-34.7799	0	0	0
-34.77	0	0	0
-34.76	0	0	0
-34.7499	0	0	0
-34.74	0	0	0
-34.73	0	0	0
-34.7199	0	0	0
-34.7099	0	0	0
-34.7	0	0	0
-34.69	0	0	0
-34.6799	0	0	0
-34.67	0	0	0
-34.66	0	0	0
-34.6499	0	0	0
-34.6399	0	0	0
-34.63	0	0	0
-34.62	0	0	0
-34.6099	0	0	0
-34.5999	0	0	0
-34.59	0	0	0
-34.5799	0	0	0
-34.5699	0	0	0
-34.56	0	0	0
-34.55	0	0	0
-34.5399	0	0	0
-34.5299	0	0	0
-34.52	0	0	0
-34.51	0	0	0
-34.4999	0	0	0
-34.49	0	0	0
-34.48	0	0	0
-34.4699	0	0	0
-34.4599	0	0	0
-34.45	0	0	0
-34.44	0	0	0
-34.4299	0	0	0
-34.42	0	0	0
-34.41	0	0	0
-34.3999	0	0	0
-34.3899	0	0	0
-34.38	0	0	0
-34.37	0	0	0
-34.3599	0	0	0
-34.3499	0	0	0
-34.34	0	0	0
-34.3299	0	0	0
-34.3199	0	0	0
-34.31	0	0	0
-34.3	0	0	0
-34.2899	0	0	0
-34.2799	0	0	0
-34.27	0	0	0
-34.26	0	0	0
-34.2499	0	0	0
-34.24	0	0	0
-34.23	0	0	0
-34.2199	0	0	0
-34.2099	0	0	0
-34.2	0	0	0
-34.19	0	0	0
-34.1799	0	0	0
-34.17	0	0	0
-34.16	0	0	0
-34.1499	0	0	0
-34.1399	0	0	0
-34.13	0	0	0
-34.12	0	0	0
-34.1099	0	0	0
-34.0999	0	0	0
-34.09	0	0	0
-34.0799	0	0	0
-34.0699	0	0	0
-34.06	0	0	0
-34.05	0	0	0
-34.0399	0	0	0
-34.0299	0	0	0
-34.02	0	0	0
-34.01	0	0	0
-33.9999	0	0	0
-33.99	0	0	0
-33.98	0	0	0
-33.9699	0	0	0
-33.9599	0	0	0
-33.95	0	0	0
-33.94	0	0	0
-33.9299	0	0	0
-33.92	0	0	0
-33.91	0	0	0
-33.8999	0	0	0
-33.8899	0	0	0
-33.88	0	0	0
-33.87	0	0	0
-33.8599	0	0	0
-33.8499	0	0	0
-33.84	0	0	0
-33.8299	0	0	0
-33.8199	0	0	0
-33.81	0	0	0
-33.8	0	0	0
-33.7899	0	0	0
-33.7799	0	0	0
-33.77	0	0	0
-33.76	0	0	0
-33.7499	0	0	0
-33.74	0	0	0
-33.73	0	0	0
-33.7199	0	0	0
-33.7099	0	0	0
-33.7	0	0	0
-33.69	0	0	0
-33.6799	0	0	0
-33.67	0	0	0
-33.66	0	0	0
-33.6499	0	0	0
-33.6399	0	0	0
-33.63	0	0	0
-33.62	0	0	0
-33.6099	0	0	0
-33.5999	0	0	0
-33.59	0	0	0
-33.5799	0	0	0
-33.5699	0	0	0
-33.56	0	0	0
-33.55	0	0	0
-33.5399	0	0	0
-33.5299	0	0	0
-33.52	0	0	0
-33.51	0	0	0
-33.4999	0	0	0
-33.49	0	0	0
-33.48	0	0	0
-33.4699	0	0	0
-33.4599	0	0	0
-33.45	0	0	0
-33.44	0	0	0
-33.4299	0	0	0
-33.42	0	0	0
-33.41	0	0	0
-33.3999	0	0	0
-33.3899	0	0	0
-33.38	0	0	0
-33.37	0	0	0
-33.3599	0	0	0
-33.3499	0	0	0
-33.34	0	0	0
-33.3299	0	0	0
-33.3199	0	0	0
-33.31	0	0	0
-33.3	0	0	0
-33.2899	0	0	0
-33.2799	0	0	0
-33.27	0	0	0
-33.26	0	0	0
-33.2499	0	0	0
-33.24	0	0	0
-33.23	0	0	0
-33.2199	0	0	0
-33.2099	0	0	0
-33.2	0	0	0
-33.19	0	0	0
-33.1799	0	0	0
-33.17	0	0	0
-33.16	0	0	0
-33.1499	0	0	0
-33.1399	0	0	0
-33.13	0	0	0
-33.12	0	0	0
-33.1099	0	0	0
-33.0999	0	0	0
-33.09	0	0	0
-33.0799	0	0	0
-33.0699	0	0	0
-33.06	0	0	0
-33.05	0	0	0
-33.0399	0	0	0
-33.0299	0	0	0
-33.02	0	0	0
-33.01	0	0	0
-32.9999	0	0	0
-32.99	0	0	0
-32.98	0	0	0
-32.9699	0	0	0
-32.9599	0	0	0
-32.95	0	0	0
-32.94	0	0	0
-32.9299	0	0	0
-32.92	0	0	0
-32.91	0	0	0
-32.8999	0	0	0
-32.8899	0	0	0
-32.88	0	0	0
-32.87	0	0	0
-32.8599	0	0	0
-32.8499	0	0	0
-32.84	0	0	0
-32.8299	0	0	0
-32.8199	0	0	0
-32.81	0	0	0
-32.8	0	0	0
-32.7899	0	0	0
-32.7799	0	0	0
-32.77	0	0	0
-32.76	0	0	0
-32.7499	0	0	0
-32.74	0	0	0
-32.73	0	0	0
-32.7199	0	0	0
-32.7099	0	0	0
-32.7	0	0	0
-32.69	0	0	0
-32.6799	0	0	0
-32.67	0	0	0
-32.66	0	0	0
-32.6499	0	0	0
-32.6399	0	0	0
-32.63	0	0	0
-32.62	0	0	0
-32.6099	0	0	0
-32.5999	0	0	0
-32.59	0	0	0
-32.5799	0	0	0
-32.5699	0	0	0
-32.56	0	0	0
-32.55	0	0	0
-32.5399	0	0	0
-32.5299	0	0	0
-32.52	0	0	0
-32.51	0	0	0
-32.4999	0	0	0
-32.49	0	0	0
-32.48	0	0	0
-32.4699	0	0	0
-32.4599	0	0	0
-32.45	0	0	0
-32.44	0	0	0
-32.4299	0	0	0
-32.42	0	0	0
-32.41	0	0	0
-32.3999	0	0	0
-32.3899	0	0	0
-32.38	0	0	0
-32.37	0	0	0
-32.3599	0	0	0
-32.3499	0	0	0
-32.34	0	0	0
-32.3299	0	0	0
-32.3199	0	0	0
-32.31	0	0	0
-32.3	0	0	0
-32.2899	0	0	0
-32.2799	0	0	0
-32.27	0	0	0
-32.26	0	0	0
-32.2499	0	0	0
-32.24	0	0	0
-32.23	0	0	0
-32.2199	0	0	0
-32.2099	0	0	0
-32.2	0	0	0
-32.19	0	0	0
-32.1799	0	0	0
-32.17	0	0	0
-32.16	0	0	0
-32.1499	0	0	0
-32.1399	0	0	0
-32.13	0	0	0
-32.12	0	0	0
-32.1099	0	0	0
-32.0999	0	0	0
-32.09	0	0	0
-32.0799	0	0	0
-32.0699	0	0	0
-32.06	0	0	0
-32.05	0	0	0
-32.0399	0	0	0
-32.0299	0	0	0
-32.02	0	0	0
-32.01	0	0	0
-31.9999	0	0	0
-31.99	0	0	0
-31.9799	0	0	0
-31.97	0	0	0
-31.9599	0	0	0
-31.95	0	0	0
-31.9399	0	0	0
-31.93	0	0	0
-31.92	0	0	0
-31.9099	0	0	0
-31.9	0	0	0
-31.8899	0	0	0
-31.88	0	0	0
-31.8699	0	0	0
-31.86	0	0	0
-31.8499	0	0	0
-31.84	0	0	0
-31.83	0	0	0
-31.8199	0	0	0
-31.81	0	0	0
-31.7999	0	0	0
-31.79	0	0	0
-31.7799	0	0	0
-31.77	0	0	0
-31.7599	0	0	0
-31.7499	0	0	0
-31.74	0	0	0
-31.7299	0	0	0
-31.72	0	0	0
-31.7099	0	0	0
-31.7	0	0	0
-31.6899	0	0	0
-31.68	0	0	0
-31.67	0	0	0
-31.6599	0	0	0
-31.65	0	0	0
-31.6399	0	0	0
-31.63	0	0	0
-31.6199	0	0	0
-31.61	0	0	0
-31.5999	0	0	0
-31.59	0	0	0
-31.58	0	0	0
-31.5699	0	0	0
-31.56	0	0	0
-31.5499	0	0	0
-31.54	0	0	0
-31.5299	0	0	0
-31.52	0	0	0
-31.5099	0	0	0
-31.4999	0	0	0
-31.49	0	0	0
-31.4799	0	0	0
-31.47	0	0	0
-31.4599	0	0	0
-31.45	0	0	0
-31.4399	0	0	0
-31.43	0	0	0
-31.42	0	0	0
-31.4099	0	0	0
-31.4	0	0	0
-31.3899	0	0	0
-31.38	0	0	0
-31.3699	0	0	0
-31.36	0	0	0
-31.3499	0	0	0
-31.34	0	0	0
-31.33	0	0	0
-31.3199	0	0	0
-31.31	0	0	0
-31.2999	0	0	0
-31.29	0	0	0
-31.2799	0	0	0
-31.27	0	0	0
-31.2599	0	0	0
-31.2499	0	0	0
-31.24	0	0	0
-31.2299	0	0	0
-31.22	0	0	0
-31.2099	0	0	0
-31.2	0	0	0
-31.1899	0	0	0
-31.18	0	0	0
-31.17	0	0	0
-31.1599	0	0	0
-31.15	0	0	0
-31.1399	0	0	0
-31.13	0	0	0
-31.1199	0	0	0
-31.11	0	0	0
-31.0999	0	0	0
-31.09	0	0	0
-31.08	0	0	0
-31.0699	0	0	0
-31.06	0	0	0
-31.0499	0	0	0
-31.04	0	0	0
-31.0299	0	0	0
-31.02	0	0	0
-31.0099	0	0	0
-30.9999	0	0	0
-30.99	0	0	0
-30.9799	0	0	0
-30.97	0	0	0
-30.9599	0	0	0
-30.95	0	0	0
-30.9399	0	0	0
-30.93	0	0	0
-30.92	0	0	0
-30.9099	0	0	0
-30.9	0	0	0
-30.8899	0	0	0
-30.88	0	0	0
-30.8699	0	0	0
-30.86	0	0	0
-30.8499	0	0	0
-30.84	0	0	0
-30.83	0	0	0
-30.8199	0	0	0
-30.81	0	0	0
-30.7999	0	0	0
-30.79	0	0	0
-30.7799	0	0	0
-30.77	0	0	0
-30.7599	0	0	0
-30.7499	0	0	0
-30.74	0	0	0
-30.7299	0	0	0
-30.72	0	0	0
-30.7099	0	0	0
-30.7	0	0	0
-30.6899	0	0	0
-30.68	0	0	0
-30.67	0	0	0
-30.6599	0	0	0
-30.65	0	0	0
-30.6399	0	0	0
-30.63	0	0	0
-30.6199	0	0	0
-30.61	0	0	0
-30.5999	0	0	0
-30.59	0	0	0
-30.58	0	0	0
-30.5699	0	0	0
-30.56	0	0	0
-30.5499	0	0	0
-30.54	0	0	0
-30.5299	0	0	0
-30.52	0	0	0
-30.5099	0	0	0
-30.4999	0	0	0
-30.49	0	0	0
-30.4799	0	0	0
-30.47	0	0	0
-30.4599	0	0	0
-30.45	0	0	0
-30.4399	0	0	0
-30.43	0	0	0
-30.42	0	0	0
-30.4099	0	0	0
-30.4	0	0	0
-30.3899	0	0	0
-30.38	0	0	0
-30.3699	0	0	0
-30.36	0	0	0
-30.3499	0	0	0
-30.34	0	0	0
-30.33	0	0	0
-30.3199	0	0	0
-30.31	0	0	0
-30.2999	0	0	0
-30.29	0	0	0
-30.2799	0	0	0
-30.27	0	0	0
-30.2599	0	0	0
-30.2499	0	0	0
-30.24	0	0	0
-30.2299	0	0	0
-30.22	0	0	0
-30.2099	0	0	0
-30.2	0	0	0
-30.1899	0	0	0
-30.18	0	0	0
-30.17	0	0	0
-30.1599	0	0	0
-30.15	0	0	0
-30.1399	0	0	0
-30.13	0	0	0
-30.1199	0	0	0
-30.11	0	0	0
-30.0999	0	0	0
-30.09	0	0	0
-30.08	0	0	0
-30.0699	0	0	0
-30.06	0	0	0
-30.0499	0	0	0
-30.04	0	0	0
-30.0299	0	0	0
-30.02	0	0	0
-30.0099	0	0	0
-29.9999	0	0	0
-29.99	0	0	0
-29.9799	0	0	0
-29.97	0	0	0
-29.9599	0	0	0
-29.95	0	0	0
-29.9399	0	0	0
-29.93	0	0	0
-29.92	0	0	0
-29.9099	0	0	0
-29.9	0	0	0
-29.8899	0	0	0
-29.88	0	0	0
-29.8699	0	0	0
-29.86	0	0	0
-29.8499	0	0	0
-29.84	0	0	0
-29.83	0	0	0
-29.8199	0	0	0
-29.81	0	0	0
-29.7999	0	0	0
-29.79	0	0	0
-29.7799	0	0	0
-29.77	0	0	0
-29.7599	0	0	0
-29.7499	0	0	0
-29.74	0	0	0
-29.7299	0	0	0
-29.72	0	0	0
-29.7099	0	0	0
-29.7	0	0	0
-29.6899	0	0	0
-29.68	0	0	0
-29.67	0	0	0
-29.6599	0	0	0
-29.65	0	0	0
-29.6399	0	0	0
-29.63	0	0	0
-29.6199	0	0	0
-29.61	0	0	0
-29.5999	0	0	0
-29.59	0	0	0
-29.58	0	0	0
-29.5699	0	0	0
-29.56	0	0	0
-29.5499	0	0	0
-29.54	0	0	0
-29.5299	0	0	0
-29.52	0	0	0
-29.5099	0	0	0
-29.4999	0	0	0
-29.49	0	0	0
-29.4799	0	0	0
-29.47	0	0	0
-29.4599	0	0	0
-29.45	0	0	0
-29.4399	0	0	0
-29.43	0	0	0
-29.42	0	0	0
-29.4099	0	0	0
-29.4	0	0	0
-29.3899	0	0	0
-29.3789	0	0	0
-29.369	0	0	0
-29.359	0	0	0
-29.3489	0	0	0
-29.339	0	0	0
-29.3289	0	0	0
-29.319	0	0	0
-29.3089	0	0	0
-29.299	0	0	0
-29.2889	0	0	0
-29.2789	0	0	0
-29.269	0	0	0
-29.2589	0	0	0
-29.249	0	0	0
-29.2389	0	0	0
-29.229	0	0	0
-29.2189	0	0	0
-29.209	0	0	0
-29.1989	0	0	0
-29.1889	0	0	0
-29.179	0	0	0
-29.1689	0	0	0
-29.159	0	0	0
-29.1489	0	0	0
-29.139	0	0	0
-29.1289	0	0	0
-29.119	0	0	0
-29.109	0	0	0
-29.0989	0	0	0
-29.089	0	0	0
-29.0789	0	0	0
-29.069	0	0	0
-29.0589	0	0	0
-29.049	0	0	0
-29.0389	0	0	0
-29.0289	0	0	0
-29.019	0	0	0
-29.0089	0	0	0
-28.999	0	0	0
-28.9889	0	0	0
-28.979	0	0	0
-28.9689	0	0	0
-28.959	0	0	0
-28.9489	0	0	0
-28.9389	0	0	0
-28.929	0	0	0
-28.9189	0	0	0
-28.909	0	0	0
-28.8989	0	0	0
-28.889	0	0	0
-28.8789	0	0	0
-28.869	0	0	0
-28.859	0	0	0
-28.8489	0	0	0
-28.839	0	0	0
-28.8289	0	0	0
-28.819	0	0	0
-28.8089	0	0	0
-28.799	0	0	0
-28.7889	0	0	0
-28.7789	0	0	0
-28.769	0	0	0
-28.7589	0	0	0
-28.749	0	0	0
-28.7389	0	0	0
-28.729	0	0	0
-28.7189	0	0	0
-28.709	0	0	0
-28.6989	0	0	0
-28.6889	0	0	0
-28.679	0	0	0
-28.6689	0	0	0
-28.659	0	0	0
-28.6489	0	0	0
-28.639	0	0	0
-28.6289	0	0	0
-28.619	0	0	0
-28.609	0	0	0
-28.5989	0	0	0
-28.589	0	0	0
-28.5789	0	0	0
-28.569	0	0	0
-28.5589	0	0	0
-28.549	0	0	0
-28.5389	0	0	0
-28.5289	0	0	0
-28.519	0	0	0
-28.5089	0	0	0
-28.499	0	0	0
-28.4889	0	0	0
-28.479	0	0	0
-28.4689	0	0	0
-28.459	0	0	0
-28.4489	0	0	0
-28.4389	0	0	0
-28.429	0	0	0
-28.4189	0	0	0
-28.409	0	0	0
-28.3989	0	0	0
-28.389	0	0	0
-28.3789	0	0	0
-28.369	0	0	0
-28.359	0	0	0
-28.3489	0	0	0
-28.339	0	0	0
-28.3289	0	0	0
-28.319	0	0	0
-28.3089	0	0	0
-28.299	0	0	0
-28.2889	0	0	0
-28.2789	0	0	0
-28.269	0	0	0
-28.2589	0	0	0
-28.249	0	0	0
-28.2389	0	0	0
-28.229	0	0	0
-28.2189	0	0	0
-28.209	0	0	0
-28.1989	0	0	0
-28.1889	0	0	0
-28.179	0	0	0
-28.1689	0	0	0
-28.159	0	0	0
-28.1489	0	0	0
-28.139	0	0	0
-28.1289	0	0	0
-28.119	0	0	0
-28.109	0	0	0
-28.0989	0	0	0
-28.089	0	0	0
-28.0789	0	0	0
-28.069	0	0	0
-28.0589	0	0	0
-28.049	0	0	0
-28.0389	0	0	0
-28.0289	0	0	0
-28.019	0	0	0
-28.0089	0	0	0
-27.999	0	0	0
-27.9889	0	0	0
-27.979	0	0	0
-27.9689	0	0	0
-27.959	0	0	0
-27.9489	0	0	0
-27.9389	0	0	0
-27.929	0	0	0
-27.9189	0	0	0
-27.909	0	0	0
-27.8989	0	0	0
-27.889	0	0	0
-27.8789	0	0	0
-27.869	0	0	0
-27.859	0	0	0
-27.8489	0	0	0
-27.839	0	0	0
-27.8289	0	0	0
-27.819	0	0	0
-27.8089	0	0	0
-27.799	0	0	0
-27.7889	0	0	0
-27.7789	0	0	0
-27.769	0	0	0
-27.7589	0	0	0
-27.749	0	0	0
-27.7389	0	0	0
-27.729	0	0	0
-27.7189	0	0	0
-27.709	0	0	0
-27.6989	0	0	0
-27.6889	0	0	0
-27.679	0	0	0
-27.6689	0	0	0
-27.659	0	0	0
-27.6489	0	0	0
-27.639	0	0	0
-27.6289	0	0	0
-27.619	0	0	0
-27.609	0	0	0
-27.5989	0	0	0
-27.589	0	0	0
-27.5789	0	0	0
-27.569	0	0	0
-27.5589	0	0	0
-27.549	0	0	0
-27.5389	0	0	0
-27.5289	0	0	0
-27.519	0	0	0
-27.5089	0	0	0
-27.499	0	0	0
-27.4889	0	0	0
-27.479	0	0	0
-27.4689	0	0	0
-27.459	0	0	0
-27.4489	0	0	0
-27.4389	0	0	0
-27.429	0	0	0
-27.4189	0	0	0
-27.409	0	0	0
-27.3989	0	0	0
-27.389	0	0	0
-27.3789	0	0	0
-27.369	0	0	0
-27.359	0	0	0
-27.3489	0	0	0
-27.339	0	0	0
-27.3289	0	0	0
-27.319	0	0	0
-27.3089	0	0	0
-27.299	0	0	0
-27.2889	0	0	0
-27.2789	0	0	0
-27.269	0	0	0
-27.2589	0	0	0
-27.249	0	0	0
-27.2389	0	0	0
-27.229	0	0	0
-27.2189	0	0	0
-27.209	0	0	0
-27.1989	0	0	0
-27.1889	0	0	0
-27.179	0	0	0
-27.1689	0	0	0
-27.159	0	0	0
-27.1489	0	0	0
-27.139	0	0	0
-27.1289	0	0	0
-27.119	0	0	0
-27.109	0	0	0
-27.0989	0	0	0
-27.089	0	0	0
-27.0789	0	0	0
-27.069	0	0	0
-27.0589	0	0	0
-27.049	0	0	0
-27.0389	0	0	0
-27.0289	0	0	0
-27.019	0	0	0
-27.0089	0	0	0
-26.999	0	0	0
-26.9889	0	0	0
-26.979	0	0	0
-26.9689	0	0	0
-26.959	0	0	0
-26.9489	0	0	0
-26.9389	0	0	0
-26.929	0	0	0
-26.9189	0	0	0
-26.909	0	0	0
-26.8989	0	0	0
-26.889	0	0	0
-26.8789	0	0	0
-26.869	0	0	0
-26.859	0	0	0
-26.8489	0	0	0
-26.839	0	0	0
-26.8289	0	0	0
-26.819	0	0	0
-26.8089	0	0	0
-26.799	0	0	0
-26.7889	0	0	0
-26.7789	0	0	0
-26.769	0	0	0
-26.7589	0	0	0
-26.749	0	0	0
-26.7389	0	0	0
-26.729	0	0	0
-26.7189	0	0	0
-26.709	0	0	0
-26.6989	0	0	0
-26.6889	0	0	0
-26.679	0	0	0
-26.6689	0	0	0
-26.659	0	0	0
-26.6489	0	0	0
-26.639	0	0	0
-26.6289	0	0	0
-26.619	0	0	0
-26.609	0	0	0
-26.5989	0	0	0
-26.589	0	0	0
-26.5789	0	0	0
-26.569	0	0	0
-26.5589	0	0	0
-26.549	0	0	0
-26.5389	0	0	0
-26.5289	0	0	0
-26.519	0	0	0
-26.5089	0	0	0
-26.499	0	0	0
-26.4889	0	0	0
-26.479	0	0	0
-26.4689	0	0	0
-26.459	0	0	0
-26.4489	0	0	0
-26.4389	0	0	0
-26.429	0	0	0
-26.4189	0	0	0
-26.409	0	0	0
-26.3989	0	0	0
-26.389	0	0	0
-26.3789	0	0	0
-26.369	0	0	0
-26.359	0	0	0
-26.3489	0	0	0
-26.339	0	0	0
-26.3289	0	0	0
-26.319	0	0	0
-26.3089	0	0	0
-26.299	0	0	0
-26.2889	0	0	0
-26.2789	0	0	0
-26.269	0	0	0
-26.2589	0	0	0
-26.249	0	0	0
-26.2389	0	0	0
-26.229	0	0	0
-26.2189	0	0	0
-26.209	0	0	0
-26.1989	0	0	0
-26.1889	0	0	0
-26.179	0	0	0
-26.1689	0	0	0
-26.159	0	0	0
-26.1489	0	0	0
-26.139	0	0	0
-26.1289	0	0	0
-26.119	0	0	0
-26.109	0	0	0
-26.0989	0	0	0
-26.089	0	0	0
-26.0789	0	0	0
-26.069	0	0	0
-26.0589	0	0	0
-26.049	0	0	0
-26.0389	0	0	0
-26.0289	0	0	0
-26.019	0	0	0
-26.0089	0	0	0
-25.999	0	0	0
-25.9889	0	0	0
-25.979	0	0	0
-25.9689	0	0	0
-25.959	0	0	0
-25.9489	0	0	0
-25.9389	0	0	0
-25.929	0	0	0
-25.9189	0	0	0
-25.909	0	0	0
-25.8989	0	0	0
-25.889	0	0	0
-25.8789	0	0	0
-25.869	0	0	0
-25.859	0	0	0
-25.8489	0	0	0
-25.839	0	0	0
-25.8289	0	0	0
-25.819	0	0	0
-25.8089	0	0	0
-25.799	0	0	0
-25.7889	0	0	0
-25.7789	0	0	0
-25.769	0	0	0
-25.7589	0	0	0
-25.749	0	0	0
-25.7389	0	0	0
-25.729	0	0	0
-25.7189	0	0	0
-25.709	0	0	0
-25.6989	0	0	0
-25.6889	0	0	0
-25.679	0	0	0
-25.6689	0	0	0
-25.659	0	0	0
-25.6489	0	0	0
-25.639	0	0	0
-25.6289	0	0	0
-25.619	0	0	0
-25.609	0	0	0
-25.5989	0	0	0
-25.589	0	0	0
-25.5789	0	0	0
-25.569	0	0	0
-25.5589	0	0	0
-25.549	0	0	0
-25.5389	0	0	0
-25.5289	0	0	0
-25.519	0	0	0
-25.5089	0	0	0
-25.499	0	0	0
-25.4889	0	0	0
-25.479	0	0	0
-25.4689	0	0	0
-25.459	0	0	0
-25.4489	0	0	0
-25.4389	0	0	0
-25.429	0	0	0
-25.4189	0	0	0
-25.409	0	0	0
-25.3989	0	0	0
-25.389	0	0	0
-25.3789	0	0	0
-25.369	0	0	0
-25.359	0	0	0
-25.3489	0	0	0
-25.339	0	0	0
-25.3289	0	0	0
-25.319	0	0	0
-25.3089	0	0	0
-25.299	0	0	0
-25.2889	0	0	0
-25.2789	0	0	0
-25.269	0	0	0
-25.2589	0	0	0
-25.249	0	0	0
-25.2389	0	0	0
-25.229	0	0	0
-25.2189	0	0	0
-25.209	0	0	0
-25.1989	0	0	0
-25.1889	0	0	0
-25.179	0	0	0
-25.1689	0	0	0
-25.159	0	0	0
-25.1489	0	0	0
-25.139	0	0	0
-25.1289	0	0	0
-25.119	0	0	0
-25.109	0	0	0
-25.0989	0	0	0
-25.089	0	0	0
-25.0789	0	0	0
-25.069	0	0	0
-25.0589	0	0	0
-25.049	0	0	0
-25.0389	0	0	0
-25.0289	0	0	0
-25.019	0	0	0
-25.0089	0	0	0
-24.999	0	0	0
-24.9889	0	0	0
-24.979	0	0	0
-24.9689	0	0	0
-24.959	0	0	0
-24.9489	0	0	0
-24.9389	0	0	0
-24.929	0	0	0
-24.9189	0	0	0
-24.909	0	0	0
-24.8989	0	0	0
-24.889	0	0	0
-24.8789	0	0	0
-24.869	0	0	0
-24.859	0	0	0
-24.8489	0	0	0
-24.839	0	0	0
-24.8289	0	0	0
-24.819	0	0	0
-24.8089	0	0	0
-24.799	0	0	0
-24.7889	0	0	0
-24.7789	0	0	0
-24.769	0	0	0
-24.7589	0	0	0
-24.749	0	0	0
-24.7389	0	0	0
-24.729	0	0	0
-24.7189	0	0	0
-24.709	0	0	0
-24.6989	0	0	0
-24.6889	0	0	0
-24.679	0	0	0
-24.6689	0	0	0
-24.659	0	0	0
-24.6489	0	0	0
-24.639	0	0	0
-24.6289	0	0	0
-24.619	0	0	0
-24.609	0	0	0
-24.5989	0	0	0
-24.589	0	0	0
-24.5789	0	0	0
-24.569	0	0	0
-24.5589	0	0	0
-24.549	0	0	0
-24.5389	0	0	0
-24.5289	0	0	0
-24.519	0	0	0
-24.5089	0	0	0
-24.499	0	0	0
-24.4889	0	0	0
-24.479	0	0	0
-24.4689	0	0	0
-24.459	0	0	0
-24.4489	0	0	0
-24.4389	0	0	0
-24.429	0	0	0
-24.4189	0	0	0
-24.409	0	0	0
-24.3989	0	0	0
-24.389	0	0	0
-24.3789	0	0	0
-24.369	0	0	0
-24.359	0	0	0
-24.3489	0	0	0
-24.339	0	0	0
-24.3289	0	0	0
-24.319	0	0	0
-24.3089	0	0	0
-24.299	0	0	0
-24.2889	0	0	0
-24.2789	0	0	0
-24.269	0	0	0
-24.2589	0	0	0
-24.249	0	0	0
-24.2389	0	0	0
-24.229	0	0	0
-24.2189	0	0	0
-24.209	0	0	0
-24.1989	0	0	0
-24.1889	0	0	0
-24.179	0	0	0
-24.1689	0	0	0
-24.159	0	0	0
-24.1489	0	0	0
-24.139	0	0	0
-24.1289	0	0	0
-24.119	0	0	0
-24.109	0	0	0
-24.0989	0	0	0
-24.089	0	0	0
-24.0789	0	0	0
-24.069	0	0	0
-24.0589	0	0	0
-24.049	0	0	0
-24.0389	0	0	0
-24.0289	0	0	0
-24.019	0	0	0
-24.0089	0	0	0
-23.999	0	0	0
-23.9889	0	0	0
-23.979	0	0	0
-23.9689	0	0	0
-23.959	0	0	0
-23.9489	0	0	0
-23.9389	0	0	0
-23.929	0	0	0
-23.9189	0	0	0
-23.909	0	0	0
-23.8989	0	0	0
-23.889	0	0	0
-23.8779	0	0	0
-23.868	0	0	0
-23.8579	0	0	0
-23.848	0	0	0
-23.8379	0	0	0
-23.828	0	0	0
-23.8179	0	0	0
-23.808	0	0	0
-23.798	0	0	0
-23.7879	0	0	0
-23.778	0	0	0
-23.7679	0	0	0
-23.758	0	0	0
-23.7479	0	0	0
-23.738	0	0	0
-23.7279	0	0	0
-23.7179	0	0	0
-23.708	0	0	0
-23.6979	0	0	0
-23.688	0	0	0
-23.6779	0	0	0
-23.668	0	0	0
-23.6579	0	0	0
-23.648	0	0	0
-23.638	0	0	0
-23.6279	0	0	0
-23.618	0	0	0
-23.6079	0	0	0
-23.598	0	0	0
-23.5879	0	0	0
-23.578	0	0	0
-23.5679	0	0	0
-23.558	0	0	0
-23.548	0	0	0
-23.5379	0	0	0
-23.528	0	0	0
-23.5179	0	0	0
-23.508	0	0	0
-23.4979	0	0	0
-23.488	0	0	0
-23.4779	0	0	0
-23.4679	0	0	0
-23.458	0	0	0
-23.4479	0	0	0
-23.438	0	0	0
-23.4279	0	0	0
-23.418	0	0	0
-23.4079	0	0	0
-23.398	0	0	0
-23.388	0	0	0
-23.3779	0	0	0
-23.368	0	0	0
-23.3579	0	0	0
-23.348	0	0	0
-23.3379	0	0	0
-23.328	0	0	0
-23.3179	0	0	0
-23.308	0	0	0
-23.298	0	0	0
-23.2879	0	0	0
-23.278	0	0	0
-23.2679	0	0	0
-23.258	0	0	0
-23.2479	0	0	0
-23.238	0	0	0
-23.2279	0	0	0
-23.2179	0	0	0
-23.208	0	0	0
-23.1979	0	0	0
-23.188	0	0	0
-23.1779	0	0	0
-23.168	0	0	0
-23.1579	0	0	0
-23.148	0	0	0
-23.138	0	0	0
-23.1279	0	0	0
-23.118	0	0	0
-23.1079	0	0	0
-23.098	0	0	0
-23.0879	0	0	0
-23.078	0	0	0
-23.0679	0	0	0
-23.058	0	0	0
-23.048	0	0	0
-23.0379	0	0	0
-23.028	0	0	0
-23.0179	0	0	0
-23.008	0	0	0
-22.9979	0	0	0
-22.988	0	0	0
-22.9779	0	0	0
-22.9679	0	0	0
-22.958	0	0	0
-22.9479	0	0	0
-22.938	0	0	0
-22.9279	0	0	0
-22.918	0	0	0
-22.9079	0	0	0
-22.898	0	0	0
-22.888	0	0	0
-22.8779	0	0	0
-22.868	0	0	0
-22.8579	0	0	0
-22.848	0	0	0
-22.8379	0	0	0
-22.828	0	0	0
-22.8179	0	0	0
-22.808	0	0	0
-22.798	0	0	0
-22.7879	0	0	0
-22.778	0	0	0
-22.7679	0	0	0
-22.758	0	0	0
-22.7479	0	0	0
-22.738	0	0	0
-22.7279	0	0	0
-22.7179	0	0	0
-22.708	0	0	0
-22.6979	0	0	0
-22.688	0	0	0
-22.6779	0	0	0
-22.668	0	0	0
-22.6579	0	0	0
-22.648	0	0	0
-22.638	0	0	0
-22.6279	0	0	0
-22.618	0	0	0
-22.6079	0	0	0
-22.598	0	0	0
-22.5879	0	0	0
-22.578	0	0	0
-22.5679	0	0	0
-22.558	0	0	0
-22.548	0	0	0
-22.5379	0	0	0
-22.528	0	0	0
-22.5179	0	0	0
-22.508	0	0	0
-22.4979	0	0	0
-22.488	0	0	0
-22.4779	0	0	0
-22.4679	0	0	0
-22.458	0	0	0
-22.4479	0	0	0
-22.438	0	0	0
-22.4279	0	0	0
-22.418	0	0	0
-22.4079	0	0	0
-22.398	0	0	0
-22.388	0	0	0
-22.3779	0	0	0
-22.368	0	0	0
-22.3579	0	0	0
-22.348	0	0	0
-22.3379	0	0	0
-22.328	0	0	0
-22.3179	0	0	0
-22.308	0	0	0
-22.298	0	0	0
-22.2879	0	0	0
-22.278	0	0	0
-22.2679	0	0	0
-22.258	0	0	0
-22.2479	0	0	0
-22.238	0	0	0
-22.2279	0	0	0
-22.2179	0	0	0
-22.208	0	0	0
-22.1979	0	0	0
-22.188	0	0	0
-22.1779	0	0	0
-22.168	0	0	0
-22.1579	0	0	0
-22.148	0	0	0
-22.138	0	0	0
-22.1279	0	0	0
-22.118	0	0	0
-22.1079	0	0	0
-22.098	0	0	0
-22.0879	0	0	0
-22.078	0	0	0
-22.0679	0	0	0
-22.058	0	0	0
-22.048	0	0	0
-22.0379	0	0	0
-22.028	0	0	0
-22.0179	0	0	0
-22.008	0	0	0
-21.9979	0	0	0
-21.988	0	0	0
-21.9779	0	0	0
-21.9679	0	0	0
-21.958	0	0	0
-21.9479	0	0	0
-21.938	0	0	0
-21.9279	0	0	0
-21.918	0	0	0
-21.9079	0	0	0
-21.898	0	0	0
-21.888	0	0	0
-21.8779	0	0	0
-21.868	0	0	0
-21.8579	0	0	0
-21.848	0	0	0
-21.8379	0	0	0
-21.828	0	0	0
-21.8179	0	0	0
-21.808	0	0	0
-21.798	0	0	0
-21.7879	0	0	0
-21.778	0	0	0
-21.7679	0	0	0
-21.758	0	0	0
-21.7479	0	0	0
-21.738	0	0	0
-21.7279	0	0	0
-21.7179	0	0	0
-21.708	0	0	0
-21.6979	0	0	0
-21.688	0	0	0
-21.6779	0	0	0
-21.668	0	0	0
-21.6579	0	0	0
-21.648	0	0	0
-21.638	0	0	0
-21.6279	0	0	0
-21.618	0	0	0
-21.6079	0	0	0
-21.598	0	0	0
-21.5879	0	0	0
-21.578	1e-05	0	0
-21.5679	1e-05	0	0
-21.558	1e-05	0	0
-21.548	2e-05	0	0
-21.5379	4e-05	0	0
-21.528	5e-05	0	0
-21.5179	6e-05	0	0
-21.508	7e-05	0	0
-21.4979	0.00011	0	0
-21.488	0.00016	0	0
-21.4779	0.00019	0	0
-21.4679	0.00025	0	0
-21.458	0.00034	0	0
-21.4479	0.00045	0	0
-21.438	0.00058	0	0
-21.4279	0.00074	1e-05	0
-21.418	0.00094	1e-05	0
-21.4079	0.00122	2e-05	0
-21.398	0.00154	2e-05	0
-21.388	0.00195	2e-05	0
-21.3779	0.00245	3e-05	0
-21.368	0.00306	3e-05	0
-21.3579	0.00382	5e-05	0
-21.348	0.00474	5e-05	1e-05
-21.3379	0.00585	7e-05	1e-05
-21.328	0.00717	8e-05	1e-05
-21.3179	0.00877	0.0001	1e-05
-21.308	0.01066	0.00013	1e-05
-21.298	0.01288	0.00015	2e-05
-21.2879	0.0155	0.00018	2e-05
-21.278	0.01855	0.00022	2e-05
-21.2679	0.02211	0.00026	4e-05
-21.258	0.0262	0.00031	5e-05
-21.2479	0.0309	0.00036	6e-05
-21.238	0.03627	0.00043	7e-05
-21.2279	0.04234	0.0005	7e-05
-21.2179	0.04919	0.00058	8e-05
-21.208	0.05687	0.00067	0.0001
-21.1979	0.06541	0.00077	0.00012
-21.188	0.07485	0.00088	0.00015
-21.1779	0.08524	0.001	0.00016
-21.168	0.0966	0.00114	0.00017
-21.1579	0.1089	0.00128	0.0002
-21.148	0.12217	0.00144	0.00023
-21.138	0.13638	0.0016	0.00025
-21.1279	0.15146	0.00178	0.00029
-21.118	0.16741	0.00197	0.00032
-21.1079	0.18403	0.00216	0.00035
-21.098	0.20138	0.00237	0.00037
-21.0879	0.21922	0.0026	0.00041
-21.078	0.23749	0.00281	0.00044
-21.0679	0.25594	0.00303	0.0005
-21.058	0.27451	0.00324	0.00052
-21.048	0.29294	0.00346	0.00057
-21.0379	0.31106	0.00367	0.00059
-21.028	0.3286	0.00388	0.00063
-21.0179	0.34547	0.00408	0.00068
-21.008	0.36134	0.00426	0.00071
-20.9979	0.3761	0.00444	0.00074
-20.988	0.3895	0.00459	0.00077
-20.9779	0.40137	0.00474	0.00081
-20.9679	0.41146	0.00486	0.00084
-20.958	0.41981	0.00495	0.00086
-20.9479	0.42609	0.00503	0.00089
-20.938	0.43046	0.00508	0.00093
-20.9279	0.43261	0.0051	0.00097
-20.918	0.43261	0.0051	0.00099
-20.9079	0.43048	0.00508	0.00103
-20.898	0.42621	0.00503	0.00106
-20.888	0.41983	0.00495	0.00109
-20.8779	0.4116	0.00486	0.00113
-20.868	0.40141	0.00474	0.00119
-20.8579	0.38966	0.0046	0.00124
-20.848	0.37628	0.00444	0.00129
-20.8379	0.36164	0.00427	0.00136
-20.828	0.3458	0.00409	0.00143
-20.8179	0.32895	0.00389	0.00152
-20.808	0.31155	0.00369	0.00161
-20.798	0.29347	0.00348	0.00173
-20.7879	0.27518	0.00326	0.00184
-20.778	0.25675	0.00305	0.00196
-20.7679	0.23835	0.00283	0.00211
-20.758	0.22024	0.00262	0.00227
-20.7479	0.20256	0.00241	0.00244
-20.738	0.18538	0.00222	0.00262
-20.7279	0.16892	0.00202	0.00281
-20.7179	0.15311	0.00184	0.003
-20.708	0.13825	0.00166	0.0032
-20.6979	0.12423	0.0015	0.00341
-20.688	0.11114	0.00134	0.00363
-20.6779	0.09902	0.00121	0.00384
-20.668	0.08786	0.00107	0.00404
-20.6579	0.07765	0.00096	0.00425
-20.648	0.06837	0.00085	0.00446
-20.638	0.06	0.00075	0.00466
-20.6279	0.05247	0.00067	0.00483
-20.618	0.04576	0.00059	0.005
-20.6079	0.03981	0.00052	0.00516
-20.598	0.03456	0.00046	0.00529
-20.5879	0.02996	0.0004	0.00539
-20.578	0.02594	0.00036	0.00547
-20.5679	0.02244	0.00032	0.00554
-20.558	0.01943	0.00029	0.00557
-20.548	0.01682	0.00025	0.00558
-20.5379	0.01458	0.00022	0.00556
-20.528	0.01267	0.0002	0.00552
-20.5179	0.01104	0.00019	0.00545
-20.508	0.00964	0.00017	0.00535
-20.4979	0.00845	0.00016	0.00523
-20.488	0.00744	0.00014	0.00509
-20.4779	0.00657	0.00013	0.00493
-20.4679	0.00583	0.0001	0.00473
-20.458	0.00518	0.0001	0.00454
-20.4479	0.00461	9e-05	0.00434
-20.438	0.00413	9e-05	0.00413
-20.4279	0.00371	7e-05	0.00389
-20.418	0.00333	7e-05	0.00368
-20.4079	0.003	6e-05	0.00344
-20.398	0.0027	6e-05	0.00322
-20.388	0.00243	5e-05	0.00301
-20.3779	0.00219	5e-05	0.00278
-20.368	0.00197	5e-05	0.00258
-20.3579	0.00176	4e-05	0.00239
-20.348	0.00157	4e-05	0.0022
-20.3379	0.00142	4e-05	0.00205
-20.328	0.00127	3e-05	0.00191
-20.3179	0.00113	3e-05	0.00178
-20.308	0.00101	4e-05	0.00169
-20.298	0.00089	4e-05	0.00161
-20.2879	0.00079	4e-05	0.00156
-20.278	0.0007	4e-05	0.00152
-20.2679	0.00063	4e-05	0.00152
-20.258	0.00056	3e-05	0.00155
-20.2479	0.0005	3e-05	0.00161
-20.238	0.00045	3e-05	0.0017
-20.2279	0.00042	3e-05	0.0018
-20.2179	0.00039	4e-05	0.00195
-20.208	0.00037	5e-05	0.0021
-20.1979	0.00035	5e-05	0.00232
-20.188	0.00034	5e-05	0.00255
-20.1779	0.00034	6e-05	0.00281
-20.168	0.00035	6e-05	0.0031
-20.1579	0.00035	7e-05	0.00342
-20.148	0.00037	8e-05	0.00375
-20.138	0.00038	9e-05	0.00411
-20.1279	0.0004	9e-05	0.00451
-20.118	0.00044	0.0001	0.00491
-20.1079	0.00046	0.0001	0.00533
-20.098	0.00049	0.00012	0.00575
-20.0879	0.00052	0.00013	0.00619
-20.078	0.00055	0.00014	0.00664
-20.0679	0.00058	0.00014	0.00706
-20.058	0.00062	0.00014	0.0075
-20.048	0.00065	0.00017	0.0079
-20.0379	0.00068	0.00017	0.0083
-20.028	0.00071	0.00018	0.00868
-20.0179	0.00073	0.00018	0.00903
-20.008	0.00076	0.00019	0.00935
-19.9979	0.00078	0.0002	0.00962
-19.988	0.00079	0.00021	0.00987
-19.9779	0.00081	0.00021	0.01006
-19.9679	0.00082	0.00021	0.01021
-19.958	0.00083	0.00021	0.01031
-19.9479	0.00084	0.00021	0.01036
-19.938	0.00084	0.00021	0.01036
-19.9279	0.00083	0.00021	0.0103
-19.918	0.00082	0.00021	0.01019
-19.9079	0.00081	0.00021	0.01004
-19.898	0.00079	0.00021	0.00984
-19.888	0.00078	0.0002	0.00959
-19.8779	0.00075	0.00019	0.00931
-19.868	0.00072	0.00018	0.00899
-19.8579	0.0007	0.00018	0.00863
-19.848	0.00066	0.00017	0.00824
-19.8379	0.00063	0.00017	0.00784
-19.828	0.0006	0.00014	0.00742
-19.8179	0.00056	0.00014	0.00698
-19.808	0.00053	0.00014	0.00654
-19.798	0.00049	0.00013	0.0061
-19.7879	0.00046	0.00012	0.00565
-19.778	0.00042	0.0001	0.00521
-19.7679	0.00039	0.0001	0.00479
-19.758	0.00035	9e-05	0.00438
-19.7479	0.00032	8e-05	0.00399
-19.738	0.00029	8e-05	0.0036
-19.7279	0.00026	7e-05	0.00324
-19.7179	0.00023	6e-05	0.0029
-19.708	0.00021	6e-05	0.00259
-19.6979	0.00018	4e-05	0.0023
-19.688	0.00016	4e-05	0.00202
-19.6779	0.00014	4e-05	0.00177
-19.668	0.00013	4e-05	0.00155
-19.6579	0.0001	3e-05	0.00135
-19.648	9e-05	3e-05	0.00117
-19.638	8e-05	3e-05	0.001
-19.6279	7e-05	3e-05	0.00086
-19.618	6e-05	1e-05	0.00073
-19.6079	6e-05	1e-05	0.00063
-19.598	4e-05	1e-05	0.00053
-19.5879	3e-05	0	0.00046
-19.578	3e-05	0	0.00039
-19.5679	2e-05	0	0.00033
-19.558	2e-05	0	0.00029
-19.548	2e-05	1e-05	0.00024
-19.5379	1e-05	1e-05	0.00021
-19.528	1e-05	1e-05	0.00018
-19.5179	1e-05	1e-05	0.00016
-19.508	1e-05	1e-05	0.00016
-19.4979	0	1e-05	0.00015
-19.488	0	1e-05	0.00014
-19.4779	0	1e-05	0.00013
-19.4679	0	1e-05	0.00013
-19.458	0	2e-05	0.00014
-19.4479	0	2e-05	0.00014
-19.438	0	2e-05	0.00015
-19.4279	0	4e-05	0.00018
-19.418	0	4e-05	0.00018
-19.4079	0	5e-05	0.0002
-19.398	0	5e-05	0.00022
-19.388	0	5e-05	0.00023
-19.3779	1e-05	5e-05	0.00025
-19.368	1e-05	6e-05	0.00027
-19.3579	2e-05	6e-05	0.0003
-19.348	2e-05	6e-05	0.00031
-19.3379	2e-05	7e-05	0.00034
-19.328	2e-05	7e-05	0.00035
-19.3179	2e-05	7e-05	0.00037
-19.308	2e-05	9e-05	0.00039
-19.298	2e-05	0.0001	0.00042
-19.2879	2e-05	0.0001	0.00044
-19.278	2e-05	0.00011	0.00047
-19.2679	2e-05	0.00011	0.00048
-19.258	2e-05	0.00012	0.00051
-19.2479	2e-05	0.00012	0.00053
-19.238	2e-05	0.00013	0.00055
-19.2279	2e-05	0.00014	0.00057
-19.2179	2e-05	0.00014	0.00058
-19.208	3e-05	0.00016	0.00061
-19.1979	3e-05	0.00017	0.00063
-19.188	3e-05	0.00017	0.00065
-19.1779	3e-05	0.00018	0.00066
-19.168	3e-05	0.00018	0.00068
-19.1579	4e-05	0.00019	0.00069
-19.148	4e-05	0.0002	0.00069
-19.138	4e-05	0.0002	0.00072
-19.1279	4e-05	0.0002	0.00073
-19.118	4e-05	0.00022	0.00073
-19.1079	4e-05	0.00022	0.00074
-19.098	4e-05	0.00023	0.00074
-19.0879	4e-05	0.00023	0.00074
-19.078	4e-05	0.00024	0.00075
-19.0679	4e-05	0.00024	0.00075
-19.058	4e-05	0.00024	0.00075
-19.048	4e-05	0.00024	0.00075
-19.0379	4e-05	0.00025	0.00074
-19.028	4e-05	0.00025	0.00073
-19.0179	4e-05	0.00025	0.00073
-19.008	4e-05	0.00025	0.00073
-18.9979	4e-05	0.00024	0.00073
-18.988	4e-05	0.00025	0.00071
-18.9779	4e-05	0.00025	0.0007
-18.9679	4e-05	0.00025	0.00069
-18.958	3e-05	0.00025	0.00069
-18.9479	3e-05	0.00025	0.00069
-18.938	3e-05	0.00025	0.00069
-18.9279	3e-05	0.00026	0.00068
-18.918	3e-05	0.00026	0.00068
-18.9079	3e-05	0.00026	0.00068
-18.898	3e-05	0.00026	0.00068
-18.888	3e-05	0.00026	0.00068
-18.8779	3e-05	0.00026	0.00069
-18.868	3e-05	0.00027	0.00071
-18.8579	3e-05	0.00028	0.00072
-18.848	3e-05	0.00029	0.00073
-18.8379	3e-05	0.00031	0.00074
-18.828	3e-05	0.00031	0.00077
-18.8179	3e-05	0.00033	0.00078
-18.808	3e-05	0.00034	0.0008
-18.798	3e-05	0.00037	0.00081
-18.7879	4e-05	0.00038	0.00083
-18.778	4e-05	0.0004	0.00085
-18.7679	4e-05	0.00043	0.00089
-18.758	4e-05	0.00044	0.0009
-18.7479	4e-05	0.00047	0.00092
-18.738	4e-05	0.0005	0.00095
-18.7279	5e-05	0.00053	0.00097
-18.7179	5e-05	0.00056	0.00099
-18.708	5e-05	0.00059	0.00101
-18.6979	5e-05	0.00062	0.00103
-18.688	6e-05	0.00065	0.00105
-18.6779	6e-05	0.00069	0.00107
-18.668	7e-05	0.00071	0.00108
-18.6579	7e-05	0.00075	0.00109
-18.648	7e-05	0.00077	0.00109
-18.638	7e-05	0.00079	0.0011
-18.6279	7e-05	0.00082	0.0011
-18.618	7e-05	0.00085	0.0011
-18.6079	9e-05	0.00087	0.00111
-18.598	9e-05	0.00091	0.00109
-18.5879	9e-05	0.00093	0.00108
-18.578	9e-05	0.00094	0.00108
-18.5679	9e-05	0.00097	0.00107
-18.558	9e-05	0.00098	0.00106
-18.548	9e-05	0.001	0.00104
-18.5379	9e-05	0.00101	0.00101
-18.528	9e-05	0.00103	0.001
-18.5179	9e-05	0.00104	0.001
-18.508	9e-05	0.00105	0.00096
-18.4979	9e-05	0.00106	0.00094
-18.488	9e-05	0.00107	0.00092
-18.4779	9e-05	0.00108	0.00092
-18.4679	9e-05	0.00109	0.0009
-18.458	9e-05	0.0011	0.00087
-18.4479	9e-05	0.00111	0.00086
-18.438	0.0001	0.00112	0.00085
-18.4279	0.00011	0.00112	0.00085
-18.418	0.00011	0.00113	0.00083
-18.4079	0.00011	0.00114	0.00082
-18.398	0.00011	0.00115	0.00082
-18.388	0.00011	0.00116	0.00083
-18.377	0.00011	0.00116	0.00083
-18.3669	0.00011	0.00117	0.00082
-18.357	0.00011	0.00117	0.00083
-18.3469	0.0001	0.00118	0.00084
-18.337	0.0001	0.00119	0.00084
-18.327	0.0001	0.0012	0.00085
-18.3169	0.0001	0.00121	0.00086
-18.307	0.0001	0.00121	0.00088
-18.2969	0.0001	0.00122	0.0009
-18.287	0.0001	0.00123	0.00091
-18.2769	0.0001	0.00123	0.00093
-18.267	0.0001	0.00124	0.00095
-18.2569	0.0001	0.00124	0.00096
-18.2469	0.0001	0.00125	0.00098
-18.237	0.0001	0.00124	0.00098
-18.2269	0.0001	0.00125	0.00101
-18.217	0.0001	0.00124	0.00103
-18.2069	0.0001	0.00125	0.00103
-18.197	0.0001	0.00125	0.00105
-18.1869	9e-05	0.00125	0.00106
-18.177	9e-05	0.00125	0.00107
-18.1669	9e-05	0.00125	0.00107
-18.1569	9e-05	0.00124	0.00108
-18.147	9e-05	0.00124	0.00109
-18.1369	9e-05	0.00124	0.00109
-18.127	9e-05	0.00123	0.0011
-18.1169	9e-05	0.00124	0.00109
-18.107	9e-05	0.00125	0.00109
-18.0969	8e-05	0.00124	0.00109
-18.087	7e-05	0.00124	0.00108
-18.077	7e-05	0.00124	0.00108
-18.0669	7e-05	0.00124	0.00108
-18.057	7e-05	0.00126	0.00107
-18.0469	7e-05	0.00126	0.00108
-18.037	7e-05	0.00126	0.00107
-18.0269	8e-05	0.00127	0.00107
-18.017	8e-05	0.00128	0.00107
-18.0069	8e-05	0.0013	0.00107
-17.9969	8e-05	0.00132	0.00107
-17.987	8e-05	0.00134	0.00108
-17.9769	8e-05	0.00136	0.00108
-17.967	8e-05	0.00139	0.00109
-17.9569	8e-05	0.00141	0.0011
-17.947	8e-05	0.00144	0.00112
-17.9369	9e-05	0.00146	0.00112
-17.927	9e-05	0.0015	0.00114
-17.9169	9e-05	0.00153	0.00116
-17.9069	9e-05	0.00157	0.00118
-17.897	9e-05	0.0016	0.00118
-17.8869	0.0001	0.00164	0.0012
-17.877	0.0001	0.00168	0.00123
-17.8669	0.0001	0.00171	0.00123
-17.857	0.0001	0.00175	0.00125
-17.8469	0.0001	0.00177	0.00126
-17.837	0.00011	0.00182	0.00127
-17.827	0.00011	0.00184	0.00128
-17.8169	0.00012	0.00187	0.0013
-17.807	0.00012	0.0019	0.0013
-17.7969	0.00012	0.00192	0.00131
-17.787	0.00012	0.00194	0.0013
-17.7769	0.00013	0.00196	0.0013
-17.767	0.00013	0.00198	0.00129
-17.7569	0.00013	0.002	0.00129
-17.7469	0.00013	0.00201	0.00128
-17.737	0.00014	0.00201	0.00126
-17.7269	0.00014	0.00203	0.00125
-17.717	0.00014	0.00203	0.00123
-17.7069	0.00015	0.00203	0.00121
-17.697	0.00015	0.00203	0.00118
-17.6869	0.00015	0.00204	0.00117
-17.677	0.00015	0.00204	0.00114
-17.6669	0.00015	0.00204	0.00112
-17.6569	0.00015	0.00204	0.0011
[truncated: 3,502 more rows]

## Sheet: Fig. 1g
Energy	PDOS
	2p-C	2p-B	3d-Cu
-37.6494	0	0	0
-37.6394	0	0	0
-37.6294	0	0	0
-37.6194	0	0	0
-37.6094	0	0	0
-37.5994	0	0	0
-37.5894	0	0	0
-37.5794	0	0	0
-37.5694	0	0	0
-37.5594	0	0	0
-37.5494	0	0	0
-37.5394	0	0	0
-37.5294	0	0	0
-37.5194	0	0	0
-37.5094	0	0	0
-37.4994	0	0	0
-37.4894	0	0	0
-37.4794	0	0	0
-37.4694	0	0	0
-37.4594	0	0	0
-37.4494	0	0	0
-37.4394	0	0	0
-37.4294	0	0	0
-37.4194	0	0	0
-37.4094	0	0	0
-37.3994	0	0	0
-37.3894	0	0	0
-37.3794	0	0	0
-37.3694	0	0	0
-37.3594	0	0	0
-37.3494	0	0	0
-37.3394	0	0	0
-37.3294	0	0	0
-37.3194	0	0	0
-37.3094	0	0	0
-37.2994	0	0	0
-37.2894	0	0	0
-37.2794	0	0	0
-37.2694	0	0	0
-37.2594	0	0	0
-37.2494	0	0	0
-37.2394	0	0	0
-37.2294	0	0	0
-37.2194	0	0	0
-37.2094	0	0	0
-37.1994	0	0	0
-37.1894	0	0	0
-37.1794	0	0	0
-37.1694	0	0	0
-37.1594	0	0	0
-37.1494	0	0	0
-37.1394	0	0	0
-37.1294	0	0	0
-37.1194	0	0	0
-37.1094	0	0	0
-37.0994	0	0	0
-37.0894	0	0	0
-37.0794	0	0	0
-37.0694	0	0	0
-37.0594	0	0	0
-37.0494	0	0	0
-37.0394	0	0	0
-37.0294	0	0	0
-37.0194	0	0	0
-37.0094	0	0	0
-36.9994	0	0	0
-36.9894	0	0	0
-36.9794	0	0	0
-36.9694	0	0	0
-36.9594	0	0	0
-36.9494	0	0	0
-36.9394	0	0	0
-36.9294	0	0	0
-36.9194	0	0	0
-36.9094	0	0	0
-36.8994	0	0	0
-36.8894	0	0	0
-36.8794	0	0	0
-36.8694	0	0	0
-36.8594	0	0	0
-36.8494	0	0	0
-36.8394	0	0	0
-36.8294	0	0	0
-36.8194	0	0	0
-36.8094	0	0	0
-36.7994	0	0	0
-36.7894	0	0	0
-36.7794	0	0	0
-36.7694	0	0	0
-36.7594	0	0	0
-36.7494	0	0	0
-36.7394	0	0	0
-36.7294	0	0	0
-36.7194	0	0	0
-36.7094	0	0	0
-36.6994	0	0	0
-36.6894	0	0	0
-36.6794	0	0	0
-36.6694	0	0	0
-36.6594	0	0	0
-36.6494	0	0	0
-36.6394	0	0	0
-36.6294	0	0	0
-36.6194	0	0	0
-36.6094	0	0	0
-36.5994	0	0	0
-36.5894	0	0	0
-36.5794	0	0	0
-36.5694	0	0	0
-36.5594	0	0	0
-36.5494	0	0	0
-36.5394	0	0	0
-36.5294	0	0	0
-36.5194	0	0	0
-36.5094	0	0	0
-36.4994	0	0	0
-36.4894	0	0	0
-36.4794	0	0	0
-36.4694	0	0	0
-36.4594	0	0	0
-36.4494	0	0	0
-36.4394	0	0	0
-36.4294	0	0	0
-36.4194	0	0	0
-36.4094	0	0	0
-36.3994	0	0	0
-36.3894	0	0	0
-36.3794	0	0	0
-36.3694	0	0	0
-36.3594	0	0	0
-36.3494	0	0	0
-36.3394	0	0	0
-36.3294	0	0	0
-36.3194	0	0	0
-36.3094	0	0	0
-36.2994	0	0	0
-36.2894	0	0	0
-36.2794	0	0	0
-36.2694	0	0	0
-36.2594	0	0	0
-36.2494	0	0	0
-36.2394	0	0	0
-36.2294	0	0	0
-36.2194	0	0	0
-36.2094	0	0	0
-36.1994	0	0	0
-36.1894	0	0	0
-36.1794	0	0	0
-36.1694	0	0	0
-36.1594	0	0	0
-36.1494	0	0	0
-36.1394	0	0	0
-36.1294	0	0	0
-36.1194	0	0	0
-36.1094	0	0	0
-36.0994	0	0	0
-36.0894	0	0	0
-36.0794	0	0	0
-36.0694	0	0	0
-36.0594	0	0	0
-36.0494	0	0	0
-36.0394	0	0	0
-36.0294	0	0	0
-36.0194	0	0	0
-36.0094	0	0	0
-35.9994	0	0	0
-35.9894	0	0	0
-35.9794	0	0	0
-35.9694	0	0	0
-35.9594	0	0	0
-35.9494	0	0	0
-35.9394	0	0	0
-35.9294	0	0	0
-35.9194	0	0	0
-35.9094	0	0	0
-35.8994	0	0	0
-35.8894	0	0	0
-35.8794	0	0	0
-35.8694	0	0	0
-35.8594	0	0	0
-35.8494	0	0	0
-35.8394	0	0	0
-35.8294	0	0	0
-35.8194	0	0	0
-35.8094	0	0	0
-35.7994	0	0	0
-35.7894	0	0	0
-35.7794	0	0	0
-35.7694	0	0	0
-35.7594	0	0	0
-35.7494	0	0	0
-35.7394	0	0	0
-35.7294	0	0	0
-35.7194	0	0	0
-35.7094	0	0	0
-35.6994	0	0	0
-35.6894	0	0	0
-35.6794	0	0	0
-35.6694	0	0	0
-35.6594	0	0	0
-35.6494	0	0	0
-35.6394	0	0	0
-35.6294	0	0	0
-35.6194	0	0	0
-35.6094	0	0	0
-35.5994	0	0	0
-35.5894	0	0	0
-35.5794	0	0	0
-35.5694	0	0	0
-35.5594	0	0	0
-35.5494	0	0	0
-35.5394	0	0	0
-35.5294	0	0	0
-35.5194	0	0	0
-35.5094	0	0	0
-35.4994	0	0	0
-35.4894	0	0	0
-35.4794	0	0	0
-35.4694	0	0	0
-35.4594	0	0	0
-35.4494	0	0	0
-35.4394	0	0	0
-35.4294	0	0	0
-35.4194	0	0	0
-35.4094	0	0	0
-35.3994	0	0	0
-35.3894	0	0	0
-35.3794	0	0	0
-35.3694	0	0	0
-35.3594	0	0	0
-35.3494	0	0	0
-35.3394	0	0	0
-35.3294	0	0	0
-35.3194	0	0	0
-35.3094	0	0	0
-35.2994	0	0	0
-35.2894	0	0	0
-35.2794	0	0	0
-35.2694	0	0	0
-35.2594	0	0	0
-35.2494	0	0	0
-35.2394	0	0	0
-35.2294	0	0	0
-35.2194	0	0	0
-35.2094	0	0	0
-35.1994	0	0	0
-35.1894	0	0	0
-35.1794	0	0	0
-35.1694	0	0	0
-35.1594	0	0	0
-35.1494	0	0	0
-35.1394	0	0	0
-35.1294	0	0	0
-35.1194	0	0	0
-35.1094	0	0	0
-35.0994	0	0	0
-35.0894	0	0	0
-35.0794	0	0	0
-35.0694	0	0	0
-35.0594	0	0	0
-35.0494	0	0	0
-35.0394	0	0	0
-35.0294	0	0	0
-35.0194	0	0	0
-35.0094	0	0	0
-34.9994	0	0	0
-34.9894	0	0	0
-34.9794	0	0	0
-34.9694	0	0	0
-34.9594	0	0	0
-34.9494	0	0	0
-34.9394	0	0	0
-34.9294	0	0	0
-34.9194	0	0	0
-34.9094	0	0	0
-34.8984	0	0	0
-34.8884	0	0	0
-34.8784	0	0	0
-34.8684	0	0	0
-34.8584	0	0	0
-34.8484	0	0	0
-34.8384	0	0	0
-34.8284	0	0	0
-34.8184	0	0	0
-34.8084	0	0	0
-34.7984	0	0	0
-34.7884	0	0	0
-34.7784	0	0	0
-34.7684	0	0	0
-34.7584	0	0	0
-34.7484	0	0	0
-34.7384	0	0	0
-34.7284	0	0	0
-34.7184	0	0	0
-34.7084	0	0	0
-34.6984	0	0	0
-34.6884	0	0	0
-34.6784	0	0	0
-34.6684	0	0	0
-34.6584	0	0	0
-34.6484	0	0	0
-34.6384	0	0	0
-34.6284	0	0	0
-34.6184	0	0	0
-34.6084	0	0	0
-34.5984	0	0	0
-34.5884	0	0	0
-34.5784	0	0	0
-34.5684	0	0	0
-34.5584	0	0	0
-34.5484	0	0	0
-34.5384	0	0	0
-34.5284	0	0	0
-34.5184	0	0	0
-34.5084	0	0	0
-34.4984	0	0	0
-34.4884	0	0	0
-34.4784	0	0	0
-34.4684	0	0	0
-34.4584	0	0	0
-34.4484	0	0	0
-34.4384	0	0	0
-34.4284	0	0	0
-34.4184	0	0	0
-34.4084	0	0	0
-34.3984	0	0	0
-34.3884	0	0	0
-34.3784	0	0	0
-34.3684	0	0	0
-34.3584	0	0	0
-34.3484	0	0	0
-34.3384	0	0	0
-34.3284	0	0	0
-34.3184	0	0	0
-34.3084	0	0	0
-34.2984	0	0	0
-34.2884	0	0	0
-34.2784	0	0	0
-34.2684	0	0	0
-34.2584	0	0	0
-34.2484	0	0	0
-34.2384	0	0	0
-34.2284	0	0	0
-34.2184	0	0	0
-34.2084	0	0	0
-34.1984	0	0	0
-34.1884	0	0	0
-34.1784	0	0	0
-34.1684	0	0	0
-34.1584	0	0	0
-34.1484	0	0	0
-34.1384	0	0	0
-34.1284	0	0	0
-34.1184	0	0	0
-34.1084	0	0	0
-34.0984	0	0	0
-34.0884	0	0	0
-34.0784	0	0	0
-34.0684	0	0	0
-34.0584	0	0	0
-34.0484	0	0	0
-34.0384	0	0	0
-34.0284	0	0	0
-34.0184	0	0	0
-34.0084	0	0	0
-33.9984	0	0	0
-33.9884	0	0	0
-33.9784	0	0	0
-33.9684	0	0	0
-33.9584	0	0	0
-33.9484	0	0	0
-33.9384	0	0	0
-33.9284	0	0	0
-33.9184	0	0	0
-33.9084	0	0	0
-33.8984	0	0	0
-33.8884	0	0	0
-33.8784	0	0	0
-33.8684	0	0	0
-33.8584	0	0	0
-33.8484	0	0	0
-33.8384	0	0	0
-33.8284	0	0	0
-33.8184	0	0	0
-33.8084	0	0	0
-33.7984	0	0	0
-33.7884	0	0	0
-33.7784	0	0	0
-33.7684	0	0	0
-33.7584	0	0	0
-33.7484	0	0	0
-33.7384	0	0	0
-33.7284	0	0	0
-33.7184	0	0	0
-33.7084	0	0	0
-33.6984	0	0	0
-33.6884	0	0	0
-33.6784	0	0	0
-33.6684	0	0	0
-33.6584	0	0	0
-33.6484	0	0	0
-33.6384	0	0	0
-33.6284	0	0	0
-33.6184	0	0	0
-33.6084	0	0	0
-33.5984	0	0	0
-33.5884	0	0	0
-33.5784	0	0	0
-33.5684	0	0	0
-33.5584	0	0	0
-33.5484	0	0	0
-33.5384	0	0	0
-33.5284	0	0	0
-33.5184	0	0	0
-33.5084	0	0	0
-33.4984	0	0	0
-33.4884	0	0	0
-33.4784	0	0	0
-33.4684	0	0	0
-33.4584	0	0	0
-33.4484	0	0	0
-33.4384	0	0	0
-33.4284	0	0	0
-33.4184	0	0	0
-33.4084	0	0	0
-33.3984	0	0	0
-33.3884	0	0	0
-33.3784	0	0	0
-33.3684	0	0	0
-33.3584	0	0	0
-33.3484	0	0	0
-33.3384	0	0	0
-33.3284	0	0	0
-33.3184	0	0	0
-33.3084	0	0	0
-33.2984	0	0	0
-33.2884	0	0	0
-33.2784	0	0	0
-33.2684	0	0	0
-33.2584	0	0	0
-33.2484	0	0	0
-33.2384	0	0	0
-33.2284	0	0	0
-33.2184	0	0	0
-33.2084	0	0	0
-33.1984	0	0	0
-33.1884	0	0	0
-33.1784	0	0	0
-33.1684	0	0	0
-33.1584	0	0	0
-33.1484	0	0	0
-33.1384	0	0	0
-33.1284	0	0	0
-33.1184	0	0	0
-33.1084	0	0	0
-33.0984	0	0	0
-33.0884	0	0	0
-33.0784	0	0	0
-33.0684	0	0	0
-33.0584	0	0	0
-33.0484	0	0	0
-33.0384	0	0	0
-33.0284	0	0	0
-33.0184	0	0	0
-33.0084	0	0	0
-32.9984	0	0	0
-32.9884	0	0	0
-32.9784	0	0	0
-32.9684	0	0	0
-32.9584	0	0	0
-32.9484	0	0	0
-32.9384	0	0	0
-32.9284	0	0	0
-32.9184	0	0	0
-32.9084	0	0	0
-32.8984	0	0	0
-32.8884	0	0	0
-32.8784	0	0	0
-32.8684	0	0	0
-32.8584	0	0	0
-32.8484	0	0	0
-32.8384	0	0	0
-32.8284	0	0	0
-32.8184	0	0	0
-32.8084	0	0	0
-32.7984	0	0	0
-32.7884	0	0	0
-32.7784	0	0	0
-32.7684	0	0	0
-32.7584	0	0	0
-32.7484	0	0	0
-32.7384	0	0	0
-32.7284	0	0	0
-32.7184	0	0	0
-32.7084	0	0	0
-32.6984	0	0	0
-32.6884	0	0	0
-32.6784	0	0	0
-32.6684	0	0	0
-32.6584	0	0	0
-32.6484	0	0	0
-32.6384	0	0	0
-32.6284	0	0	0
-32.6184	0	0	0
-32.6084	0	0	0
-32.5984	0	0	0
-32.5884	0	0	0
-32.5784	0	0	0
-32.5684	0	0	0
-32.5584	0	0	0
-32.5484	0	0	0
-32.5384	0	0	0
-32.5284	0	0	0
-32.5184	0	0	0
-32.5084	0	0	0
-32.4984	0	0	0
-32.4884	0	0	0
-32.4784	0	0	0
-32.4684	0	0	0
-32.4584	0	0	0
-32.4484	0	0	0
-32.4384	0	0	0
-32.4284	0	0	0
-32.4184	0	0	0
-32.4084	0	0	0
-32.3984	0	0	0
-32.3884	0	0	0
-32.3784	0	0	0
-32.3684	0	0	0
-32.3584	0	0	0
-32.3484	0	0	0
-32.3384	0	0	0
-32.3284	0	0	0
-32.3184	0	0	0
-32.3084	0	0	0
-32.2984	0	0	0
-32.2884	0	0	0
-32.2784	0	0	0
-32.2684	0	0	0
-32.2584	0	0	0
-32.2484	0	0	0
-32.2384	0	0	0
-32.2284	0	0	0
-32.2184	0	0	0
-32.2084	0	0	0
-32.1984	0	0	0
-32.1884	0	0	0
-32.1784	0	0	0
-32.1684	0	0	0
-32.1584	0	0	0
-32.1484	0	0	0
-32.1384	0	0	0
-32.1284	0	0	0
-32.1184	0	0	0
-32.1084	0	0	0
-32.0984	0	0	0
-32.0884	0	0	0
-32.0784	0	0	0
-32.0684	0	0	0
-32.0584	0	0	0
-32.0484	0	0	0
-32.0384	0	0	0
-32.0284	0	0	0
-32.0184	0	0	0
-32.0084	0	0	0
-31.9984	0	0	0
-31.9884	0	0	0
-31.9784	0	0	0
-31.9684	0	0	0
-31.9584	0	0	0
-31.9484	0	0	0
-31.9384	0	0	0
-31.9284	0	0	0
-31.9184	0	0	0
-31.9084	0	0	0
-31.8984	0	0	0
-31.8884	0	0	0
-31.8784	0	0	0
-31.8684	0	0	0
-31.8584	0	0	0
-31.8484	0	0	0
-31.8384	0	0	0
-31.8284	0	0	0
-31.8184	0	0	0
-31.8084	0	0	0
-31.7984	0	0	0
-31.7884	0	0	0
-31.7784	0	0	0
-31.7684	0	0	0
-31.7584	0	0	0
-31.7484	0	0	0
-31.7384	0	0	0
-31.7284	0	0	0
-31.7184	0	0	0
-31.7084	0	0	0
-31.6984	0	0	0
-31.6884	0	0	0
-31.6784	0	0	0
-31.6684	0	0	0
-31.6584	0	0	0
-31.6484	0	0	0
-31.6384	0	0	0
-31.6284	0	0	0
-31.6184	0	0	0
-31.6084	0	0	0
-31.5984	0	0	0
-31.5884	0	0	0
-31.5784	0	0	0
-31.5684	0	0	0
-31.5584	0	0	0
-31.5484	0	0	0
-31.5384	0	0	0
-31.5284	0	0	0
-31.5184	0	0	0
-31.5084	0	0	0
-31.4984	0	0	0
-31.4884	0	0	0
-31.4784	0	0	0
-31.4684	0	0	0
-31.4584	0	0	0
-31.4484	0	0	0
-31.4384	0	0	0
-31.4284	0	0	0
-31.4184	0	0	0
-31.4084	0	0	0
-31.3984	0	0	0
-31.3884	0	0	0
-31.3784	0	0	0
-31.3684	0	0	0
-31.3584	0	0	0
-31.3484	0	0	0
-31.3384	0	0	0
-31.3284	0	0	0
-31.3184	0	0	0
-31.3084	0	0	0
-31.2984	0	0	0
-31.2884	0	0	0
-31.2784	0	0	0
-31.2684	0	0	0
-31.2584	0	0	0
-31.2484	0	0	0
-31.2384	0	0	0
-31.2284	0	0	0
-31.2184	0	0	0
-31.2084	0	0	0
-31.1984	0	0	0
-31.1884	0	0	0
-31.1784	0	0	0
-31.1684	0	0	0
-31.1584	0	0	0
-31.1484	0	0	0
-31.1384	0	0	0
-31.1284	0	0	0
-31.1184	0	0	0
-31.1084	0	0	0
-31.0984	0	0	0
-31.0884	0	0	0
-31.0784	0	0	0
-31.0684	0	0	0
-31.0584	0	0	0
-31.0484	0	0	0
-31.0384	0	0	0
-31.0284	0	0	0
-31.0184	0	0	0
-31.0084	0	0	0
-30.9984	0	0	0
-30.9884	0	0	0
-30.9784	0	0	0
-30.9684	0	0	0
-30.9584	0	0	0
-30.9484	0	0	0
-30.9384	0	0	0
-30.9284	0	0	0
-30.9184	0	0	0
-30.9084	0	0	0
-30.8984	0	0	0
-30.8884	0	0	0
-30.8784	0	0	0
-30.8684	0	0	0
-30.8584	0	0	0
-30.8484	0	0	0
-30.8384	0	0	0
-30.8284	0	0	0
-30.8184	0	0	0
-30.8084	0	0	0
-30.7984	0	0	0
-30.7884	0	0	0
-30.7784	0	0	0
-30.7684	0	0	0
-30.7584	0	0	0
-30.7484	0	0	0
-30.7384	0	0	0
-30.7284	0	0	0
-30.7184	0	0	0
-30.7084	0	0	0
-30.6984	0	0	0
-30.6884	0	0	0
-30.6784	0	0	0
-30.6684	0	0	0
-30.6584	0	0	0
-30.6484	0	0	0
-30.6384	0	0	0
-30.6284	0	0	0
-30.6184	0	0	0
-30.6084	0	0	0
-30.5984	0	0	0
-30.5884	0	0	0
-30.5784	0	0	0
-30.5684	0	0	0
-30.5584	0	0	0
-30.5484	0	0	0
-30.5384	0	0	0
-30.5284	0	0	0
-30.5184	0	0	0
-30.5084	0	0	0
-30.4984	0	0	0
-30.4884	0	0	0
-30.4784	0	0	0
-30.4684	0	0	0
-30.4584	0	0	0
-30.4484	0	0	0
-30.4384	0	0	0
-30.4284	0	0	0
-30.4184	0	0	0
-30.4084	0	0	0
-30.3984	0	0	0
-30.3884	0	0	0
-30.3784	0	0	0
-30.3684	0	0	0
-30.3584	0	0	0
-30.3484	0	0	0
-30.3384	0	0	0
-30.3284	0	0	0
-30.3184	0	0	0
-30.3084	0	0	0
-30.2984	0	0	0
-30.2884	0	0	0
-30.2784	0	0	0
-30.2684	0	0	0
-30.2584	0	0	0
-30.2484	0	0	0
-30.2384	0	0	0
-30.2284	0	0	0
-30.2184	0	0	0
-30.2084	0	0	0
-30.1984	0	0	0
-30.1884	0	0	0
-30.1784	0	0	0
-30.1684	0	0	0
-30.1584	0	0	0
-30.1484	0	0	0
-30.1384	0	0	0
-30.1284	0	0	0
-30.1184	0	0	0
-30.1084	0	0	0
-30.0984	0	0	0
-30.0884	0	0	0
-30.0784	0	0	0
-30.0684	0	0	0
-30.0584	0	0	0
-30.0484	0	0	0
-30.0384	0	0	0
-30.0284	0	0	0
-30.0184	0	0	0
-30.0084	0	0	0
-29.9984	0	0	0
-29.9884	0	0	0
-29.9784	0	0	0
-29.9684	0	0	0
-29.9584	0	0	0
-29.9484	0	0	0
-29.9384	0	0	0
-29.9284	0	0	0
-29.9184	0	0	0
-29.9084	0	0	0
-29.8984	0	0	0
-29.8884	0	0	0
-29.8784	0	0	0
-29.8684	0	0	0
-29.8584	0	0	0
-29.8484	0	0	0
-29.8384	0	0	0
-29.8284	0	0	0
-29.8184	0	0	0
-29.8084	0	0	0
-29.7984	0	0	0
-29.7884	0	0	0
-29.7784	0	0	0
-29.7684	0	0	0
-29.7584	0	0	0
-29.7484	0	0	0
-29.7384	0	0	0
-29.7284	0	0	0
-29.7184	0	0	0
-29.7084	0	0	0
-29.6984	0	0	0
-29.6884	0	0	0
-29.6784	0	0	0
-29.6684	0	0	0
-29.6584	0	0	0
-29.6484	0	0	0
-29.6384	0	0	0
-29.6284	0	0	0
-29.6184	0	0	0
-29.6084	0	0	0
-29.5984	0	0	0
-29.5884	0	0	0
-29.5784	0	0	0
-29.5684	0	0	0
-29.5584	0	0	0
-29.5484	0	0	0
-29.5384	0	0	0
-29.5284	0	0	0
-29.5184	0	0	0
-29.5084	0	0	0
-29.4984	0	0	0
-29.4884	0	0	0
-29.4784	0	0	0
-29.4684	0	0	0
-29.4584	0	0	0
-29.4484	0	0	0
-29.4384	0	0	0
-29.4284	0	0	0
-29.4184	0	0	0
-29.4084	0	0	0
-29.3974	0	0	0
-29.3874	0	0	0
-29.3774	0	0	0
-29.3674	0	0	0
-29.3574	0	0	0
-29.3474	0	0	0
-29.3374	0	0	0
-29.3274	0	0	0
-29.3174	0	0	0
-29.3074	0	0	0
-29.2974	0	0	0
-29.2874	0	0	0
-29.2774	0	0	0
-29.2674	0	0	0
-29.2574	0	0	0
-29.2474	0	0	0
-29.2374	0	0	0
-29.2274	0	0	0
-29.2174	0	0	0
-29.2074	0	0	0
-29.1974	0	0	0
-29.1874	0	0	0
-29.1774	0	0	0
-29.1674	0	0	0
-29.1574	0	0	0
-29.1474	0	0	0
-29.1374	0	0	0
-29.1274	0	0	0
-29.1174	0	0	0
-29.1074	0	0	0
-29.0974	0	0	0
-29.0874	0	0	0
-29.0774	0	0	0
-29.0674	0	0	0
-29.0574	0	0	0
-29.0474	0	0	0
-29.0374	0	0	0
-29.0274	0	0	0
-29.0174	0	0	0
-29.0074	0	0	0
-28.9974	0	0	0
-28.9874	0	0	0
-28.9774	0	0	0
-28.9674	0	0	0
-28.9574	0	0	0
-28.9474	0	0	0
-28.9374	0	0	0
-28.9274	0	0	0
-28.9174	0	0	0
-28.9074	0	0	0
-28.8974	0	0	0
-28.8874	0	0	0
-28.8774	0	0	0
-28.8674	0	0	0
-28.8574	0	0	0
-28.8474	0	0	0
-28.8374	0	0	0
-28.8274	0	0	0
-28.8174	0	0	0
-28.8074	0	0	0
-28.7974	0	0	0
-28.7874	0	0	0
-28.7774	0	0	0
-28.7674	0	0	0
-28.7574	0	0	0
-28.7474	0	0	0
-28.7374	0	0	0
-28.7274	0	0	0
-28.7174	0	0	0
-28.7074	0	0	0
-28.6974	0	0	0
-28.6874	0	0	0
-28.6774	0	0	0
-28.6674	0	0	0
-28.6574	0	0	0
-28.6474	0	0	0
-28.6374	0	0	0
-28.6274	0	0	0
-28.6174	0	0	0
-28.6074	0	0	0
-28.5974	0	0	0
-28.5874	0	0	0
-28.5774	0	0	0
-28.5674	0	0	0
-28.5574	0	0	0
-28.5474	0	0	0
-28.5374	0	0	0
-28.5274	0	0	0
-28.5174	0	0	0
-28.5074	0	0	0
-28.4974	0	0	0
-28.4874	0	0	0
-28.4774	0	0	0
-28.4674	0	0	0
-28.4574	0	0	0
-28.4474	0	0	0
-28.4374	0	0	0
-28.4274	0	0	0
-28.4174	0	0	0
-28.4074	0	0	0
-28.3974	0	0	0
-28.3874	0	0	0
-28.3774	0	0	0
-28.3674	0	0	0
-28.3574	0	0	0
-28.3474	0	0	0
-28.3374	0	0	0
-28.3274	0	0	0
-28.3174	0	0	0
-28.3074	0	0	0
-28.2974	0	0	0
-28.2874	0	0	0
-28.2774	0	0	0
-28.2674	0	0	0
-28.2574	0	0	0
-28.2474	0	0	0
-28.2374	0	0	0
-28.2274	0	0	0
-28.2174	0	0	0
-28.2074	0	0	0
-28.1974	0	0	0
-28.1874	0	0	0
-28.1774	0	0	0
-28.1674	0	0	0
-28.1574	0	0	0
-28.1474	0	0	0
-28.1374	0	0	0
-28.1274	0	0	0
-28.1174	0	0	0
-28.1074	0	0	0
-28.0974	0	0	0
-28.0874	0	0	0
-28.0774	0	0	0
-28.0674	0	0	0
-28.0574	0	0	0
-28.0474	0	0	0
-28.0374	0	0	0
-28.0274	0	0	0
-28.0174	0	0	0
-28.0074	0	0	0
-27.9974	0	0	0
-27.9874	0	0	0
-27.9774	0	0	0
-27.9674	0	0	0
-27.9574	0	0	0
-27.9474	0	0	0
-27.9374	0	0	0
-27.9274	0	0	0
-27.9174	0	0	0
-27.9074	0	0	0
-27.8974	0	0	0
-27.8874	0	0	0
-27.8774	0	0	0
-27.8674	0	0	0
-27.8574	0	0	0
-27.8474	0	0	0
-27.8374	0	0	0
-27.8274	0	0	0
-27.8174	0	0	0
-27.8074	0	0	0
-27.7974	0	0	0
-27.7874	0	0	0
-27.7774	0	0	0
-27.7674	0	0	0
-27.7574	0	0	0
-27.7474	0	0	0
-27.7374	0	0	0
-27.7274	0	0	0
-27.7174	0	0	0
-27.7074	0	0	0
-27.6974	0	0	0
-27.6874	0	0	0
-27.6774	0	0	0
-27.6674	0	0	0
-27.6574	0	0	0
-27.6474	0	0	0
-27.6374	0	0	0
-27.6274	0	0	0
-27.6174	0	0	0
-27.6074	0	0	0
-27.5974	0	0	0
-27.5874	0	0	0
-27.5774	0	0	0
-27.5674	0	0	0
-27.5574	0	0	0
-27.5474	0	0	0
-27.5374	0	0	0
-27.5274	0	0	0
-27.5174	0	0	0
-27.5074	0	0	0
-27.4974	0	0	0
-27.4874	0	0	0
-27.4774	0	0	0
-27.4674	0	0	0
-27.4574	0	0	0
-27.4474	0	0	0
-27.4374	0	0	0
-27.4274	0	0	0
-27.4174	0	0	0
-27.4074	0	0	0
-27.3974	0	0	0
-27.3874	0	0	0
-27.3774	0	0	0
-27.3674	0	0	0
-27.3574	0	0	0
-27.3474	0	0	0
-27.3374	0	0	0
-27.3274	0	0	0
-27.3174	0	0	0
-27.3074	0	0	0
-27.2974	0	0	0
-27.2874	0	0	0
-27.2774	0	0	0
-27.2674	0	0	0
-27.2574	0	0	0
-27.2474	0	0	0
-27.2374	0	0	0
-27.2274	0	0	0
-27.2174	0	0	0
-27.2074	0	0	0
-27.1974	0	0	0
-27.1874	0	0	0
-27.1774	0	0	0
-27.1674	0	0	0
-27.1574	0	0	0
-27.1474	0	0	0
-27.1374	0	0	0
-27.1274	0	0	0
-27.1174	0	0	0
-27.1074	0	0	0
-27.0974	0	0	0
-27.0874	0	0	0
-27.0774	0	0	0
-27.0674	0	0	0
-27.0574	0	0	0
-27.0474	0	0	0
-27.0374	0	0	0
-27.0274	0	0	0
-27.0174	0	0	0
-27.0074	0	0	0
-26.9974	0	0	0
-26.9874	0	0	0
-26.9774	0	0	0
-26.9674	0	0	0
-26.9574	0	0	0
-26.9474	0	0	0
-26.9374	0	0	0
-26.9274	0	0	0
-26.9174	0	0	0
-26.9074	0	0	0
-26.8974	0	0	0
-26.8874	0	0	0
-26.8774	0	0	0
-26.8674	0	0	0
-26.8574	0	0	0
-26.8474	0	0	0
-26.8374	0	0	0
-26.8274	0	0	0
-26.8174	0	0	0
-26.8074	0	0	0
-26.7974	0	0	0
-26.7874	0	0	0
-26.7774	0	0	0
-26.7674	0	0	0
-26.7574	0	0	0
-26.7474	0	0	0
-26.7374	0	0	0
-26.7274	0	0	0
-26.7174	0	0	0
-26.7074	0	0	0
-26.6974	0	0	0
-26.6874	0	0	0
-26.6774	0	0	0
-26.6674	0	0	0
-26.6574	0	0	0
-26.6474	0	0	0
-26.6374	0	0	0
-26.6274	0	0	0
-26.6174	0	0	0
-26.6074	0	0	0
-26.5974	0	0	0
-26.5874	0	0	0
-26.5774	0	0	0
-26.5674	0	0	0
-26.5574	0	0	0
-26.5474	0	0	0
-26.5374	0	0	0
-26.5274	0	0	0
-26.5174	0	0	0
-26.5074	0	0	0
-26.4974	0	0	0
-26.4874	0	0	0
-26.4774	0	0	0
-26.4674	0	0	0
-26.4574	0	0	0
-26.4474	0	0	0
-26.4374	0	0	0
-26.4274	0	0	0
-26.4174	0	0	0
-26.4074	0	0	0
-26.3974	0	0	0
-26.3874	0	0	0
-26.3774	0	0	0
-26.3674	0	0	0
-26.3574	0	0	0
-26.3474	0	0	0
-26.3374	0	0	0
-26.3274	0	0	0
-26.3174	0	0	0
-26.3074	0	0	0
-26.2974	0	0	0
-26.2874	0	0	0
-26.2774	0	0	0
-26.2674	0	0	0
-26.2574	0	0	0
-26.2474	0	0	0
-26.2374	0	0	0
-26.2274	0	0	0
-26.2174	0	0	0
-26.2074	0	0	0
-26.1974	0	0	0
-26.1874	0	0	0
-26.1774	0	0	0
-26.1674	0	0	0
-26.1574	0	0	0
-26.1474	0	0	0
-26.1374	0	0	0
-26.1274	0	0	0
-26.1174	0	0	0
-26.1074	0	0	0
-26.0974	0	0	0
-26.0874	0	0	0
-26.0774	0	0	0
-26.0674	0	0	0
-26.0574	0	0	0
-26.0474	0	0	0
-26.0374	0	0	0
-26.0274	0	0	0
-26.0174	0	0	0
-26.0074	0	0	0
-25.9974	0	0	0
-25.9874	0	0	0
-25.9774	0	0	0
-25.9674	0	0	0
-25.9574	0	0	0
-25.9474	0	0	0
-25.9374	0	0	0
-25.9274	0	0	0
-25.9174	0	0	0
-25.9074	0	0	0
-25.8974	0	0	0
-25.8874	0	0	0
-25.8774	0	0	0
-25.8674	0	0	0
-25.8574	0	0	0
-25.8474	0	0	0
-25.8374	0	0	0
-25.8274	0	0	0
-25.8174	0	0	0
-25.8074	0	0	0
-25.7974	0	0	0
-25.7874	0	0	0
-25.7774	0	0	0
-25.7674	0	0	0
-25.7574	0	0	0
-25.7474	0	0	0
-25.7374	0	0	0
-25.7274	0	0	0
-25.7174	0	0	0
-25.7074	0	0	0
-25.6974	0	0	0
-25.6874	0	0	0
-25.6774	0	0	0
-25.6674	0	0	0
-25.6574	0	0	0
-25.6474	0	0	0
-25.6374	0	0	0
-25.6274	0	0	0
-25.6174	0	0	0
-25.6074	0	0	0
-25.5974	0	0	0
-25.5874	0	0	0
-25.5774	0	0	0
-25.5674	0	0	0
-25.5574	0	0	0
-25.5474	0	0	0
-25.5374	0	0	0
-25.5274	0	0	0
-25.5174	0	0	0
-25.5074	0	0	0
-25.4974	0	0	0
-25.4874	0	0	0
-25.4774	0	0	0
-25.4674	0	0	0
-25.4574	0	0	0
-25.4474	0	0	0
-25.4374	0	0	0
-25.4274	0	0	0
-25.4174	0	0	0
-25.4074	0	0	0
-25.3974	0	0	0
-25.3874	0	0	0
-25.3774	0	0	0
-25.3674	0	0	0
-25.3574	0	0	0
-25.3474	0	0	0
-25.3374	0	0	0
-25.3274	0	0	0
-25.3174	0	0	0
-25.3074	0	0	0
-25.2974	0	0	0
-25.2874	0	0	0
-25.2774	0	0	0
-25.2674	0	0	0
-25.2574	0	0	0
-25.2474	0	0	0
-25.2374	0	0	0
-25.2274	0	0	0
-25.2174	0	0	0
-25.2074	0	0	0
-25.1974	0	0	0
-25.1874	0	0	0
-25.1774	0	0	0
-25.1674	0	0	0
-25.1574	0	0	0
-25.1474	0	0	0
-25.1374	0	0	0
-25.1274	0	0	0
-25.1174	0	0	0
-25.1074	0	0	0
-25.0974	0	0	0
-25.0874	0	0	0
-25.0774	0	0	0
-25.0674	0	0	0
-25.0574	0	0	0
-25.0474	0	0	0
-25.0374	0	0	0
-25.0274	0	0	0
-25.0174	0	0	0
-25.0074	0	0	0
-24.9974	0	0	0
-24.9874	0	0	0
-24.9774	0	0	0
-24.9674	0	0	0
-24.9574	0	0	0
-24.9474	0	0	0
-24.9374	0	0	0
-24.9274	0	0	0
-24.9174	0	0	0
-24.9074	0	0	0
-24.8974	0	0	0
-24.8874	0	0	0
-24.8774	0	0	0
-24.8674	0	0	0
-24.8574	0	0	0
-24.8474	0	0	0
-24.8374	0	0	0
-24.8274	0	0	0
-24.8174	0	0	0
-24.8074	0	0	0
-24.7974	0	0	0
-24.7874	0	0	0
-24.7774	0	0	0
-24.7674	0	0	0
-24.7574	0	0	0
-24.7474	0	0	0
-24.7374	0	0	0
-24.7274	0	0	0
-24.7174	0	0	0
-24.7074	0	0	0
-24.6974	0	0	0
-24.6874	0	0	0
-24.6774	0	0	0
-24.6674	0	0	0
-24.6574	0	0	0
-24.6474	0	0	0
-24.6374	0	0	0
-24.6274	0	0	0
-24.6174	0	0	0
-24.6074	0	0	0
-24.5974	0	0	0
-24.5874	0	0	0
-24.5774	0	0	0
-24.5674	0	0	0
-24.5574	0	0	0
-24.5474	0	0	0
-24.5374	0	0	0
-24.5274	0	0	0
-24.5174	0	0	0
-24.5074	0	0	0
-24.4974	0	0	0
-24.4874	0	0	0
-24.4774	0	0	0
-24.4674	0	0	0
-24.4574	0	0	0
-24.4474	0	0	0
-24.4374	0	0	0
-24.4274	0	0	0
-24.4174	0	0	0
-24.4074	0	0	0
-24.3974	0	0	0
-24.3874	0	0	0
-24.3774	0	0	0
-24.3674	0	0	0
-24.3574	0	0	0
-24.3474	0	0	0
-24.3374	0	0	0
-24.3274	0	0	0
-24.3174	0	0	0
-24.3074	0	0	0
-24.2974	0	0	0
-24.2874	0	0	0
-24.2774	0	0	0
-24.2674	0	0	0
-24.2574	0	0	0
-24.2474	0	0	0
-24.2374	0	0	0
-24.2274	0	0	0
-24.2174	0	0	0
-24.2074	0	0	0
-24.1974	0	0	0
-24.1874	0	0	0
-24.1774	0	0	0
-24.1674	0	0	0
-24.1574	0	0	0
-24.1474	0	0	0
-24.1374	0	0	0
-24.1274	0	0	0
-24.1174	0	0	0
-24.1074	0	0	0
-24.0974	0	0	0
-24.0874	0	0	0
-24.0774	0	0	0
-24.0674	0	0	0
-24.0574	0	0	0
-24.0474	0	0	0
-24.0374	0	0	0
-24.0274	0	0	0
-24.0174	0	0	0
-24.0074	0	0	0
-23.9974	0	0	0
-23.9874	0	0	0
-23.9774	0	0	0
-23.9674	0	0	0
-23.9574	0	0	0
-23.9474	0	0	0
-23.9374	0	0	0
-23.9274	0	0	0
-23.9174	0	0	0
-23.9074	0	0	0
-23.8964	0	0	0
-23.8864	0	0	0
-23.8764	0	0	0
-23.8664	0	0	0
-23.8564	0	0	0
-23.8464	0	0	0
-23.8364	0	0	0
-23.8264	0	0	0
-23.8164	0	0	0
-23.8064	0	0	0
-23.7964	0	0	0
-23.7864	0	0	0
-23.7764	0	0	0
-23.7664	0	0	0
-23.7564	0	0	0
-23.7464	0	0	0
-23.7364	0	0	0
-23.7264	0	0	0
-23.7164	0	0	0
-23.7064	0	0	0
-23.6964	0	0	0
-23.6864	0	0	0
-23.6764	0	0	0
-23.6664	0	0	0
-23.6564	0	0	0
-23.6464	0	0	0
-23.6364	0	0	0
-23.6264	0	0	0
-23.6164	0	0	0
-23.6064	0	0	0
-23.5964	0	0	0
-23.5864	0	0	0
-23.5764	0	0	0
-23.5664	0	0	0
-23.5564	0	0	0
-23.5464	0	0	0
-23.5364	0	0	0
-23.5264	0	0	0
-23.5164	0	0	0
-23.5064	0	0	0
-23.4964	0	0	0
-23.4864	0	0	0
-23.4764	0	0	0
-23.4664	0	0	0
-23.4564	0	0	0
-23.4464	0	0	0
-23.4364	0	0	0
-23.4264	0	0	0
-23.4164	0	0	0
-23.4064	0	0	0
-23.3964	0	0	0
-23.3864	0	0	0
-23.3764	0	0	0
-23.3664	0	0	0
-23.3564	0	0	0
-23.3464	0	0	0
-23.3364	0	0	0
-23.3264	0	0	0
-23.3164	0	0	0
-23.3064	0	0	0
-23.2964	0	0	0
-23.2864	0	0	0
-23.2764	0	0	0
-23.2664	0	0	0
-23.2564	0	0	0
-23.2464	0	0	0
-23.2364	0	0	0
-23.2264	0	0	0
-23.2164	0	0	0
-23.2064	0	0	0
-23.1964	0	0	0
-23.1864	0	0	0
-23.1764	0	0	0
-23.1664	0	0	0
-23.1564	0	0	0
-23.1464	0	0	0
-23.1364	0	0	0
-23.1264	0	0	0
-23.1164	0	0	0
-23.1064	0	0	0
-23.0964	0	0	0
-23.0864	0	0	0
-23.0764	0	0	0
-23.0664	0	0	0
-23.0564	0	0	0
-23.0464	0	0	0
-23.0364	0	0	0
-23.0264	0	0	0
-23.0164	0	0	0
-23.0064	0	0	0
-22.9964	0	0	0
-22.9864	0	0	0
-22.9764	0	0	0
-22.9664	0	0	0
-22.9564	0	0	0
-22.9464	0	0	0
-22.9364	0	0	0
-22.9264	0	0	0
-22.9164	0	0	0
-22.9064	0	0	0
-22.8964	0	0	0
-22.8864	0	0	0
-22.8764	0	0	0
-22.8664	0	0	0
-22.8564	0	0	0
-22.8464	0	0	0
-22.8364	0	0	0
-22.8264	0	0	0
-22.8164	0	0	0
-22.8064	0	0	0
-22.7964	0	0	0
-22.7864	0	0	0
-22.7764	0	0	0
-22.7664	0	0	0
-22.7564	0	0	0
-22.7464	0	0	0
-22.7364	0	0	0
-22.7264	0	0	0
-22.7164	0	0	0
-22.7064	0	0	0
-22.6964	0	0	0
-22.6864	0	0	0
-22.6764	0	0	0
-22.6664	0	0	0
-22.6564	0	0	0
-22.6464	0	0	0
-22.6364	0	0	0
-22.6264	0	0	0
-22.6164	0	0	0
-22.6064	0	0	0
-22.5964	0	0	0
-22.5864	0	0	0
-22.5764	0	0	0
-22.5664	0	0	0
-22.5564	0	0	0
-22.5464	0	0	0
-22.5364	0	0	0
-22.5264	0	0	0
-22.5164	0	0	0
-22.5064	0	0	0
-22.4964	0	0	0
-22.4864	0	0	0
-22.4764	0	0	0
-22.4664	0	0	0
-22.4564	0	0	0
-22.4464	0	0	0
-22.4364	0	0	0
-22.4264	0	0	0
-22.4164	0	0	0
-22.4064	0	0	0
-22.3964	0	0	0
-22.3864	0	0	0
-22.3764	0	0	0
-22.3664	0	0	0
-22.3564	0	0	0
-22.3464	0	0	0
-22.3364	0	0	0
-22.3264	0	0	0
-22.3164	0	0	0
-22.3064	0	0	0
-22.2964	0	0	0
-22.2864	0	0	0
-22.2764	0	0	0
-22.2664	0	0	0
-22.2564	0	0	0
-22.2464	0	0	0
-22.2364	0	0	0
-22.2264	1e-05	0	0
-22.2164	1e-05	0	0
-22.2064	1e-05	0	0
-22.1964	1e-05	0	0
-22.1864	3e-05	0	0
-22.1764	4e-05	0	0
-22.1664	5e-05	0	0
-22.1564	6e-05	0	0
-22.1464	0.0001	0	0
-22.1364	0.00013	0	0
-22.1264	0.00017	0	0
-22.1164	0.00022	0	0
-22.1064	0.0003	0	0
-22.0964	0.00038	0	0
-22.0864	0.0005	0	0
-22.0764	0.00065	0	0
-22.0664	0.00084	0	0
-22.0564	0.00107	1e-05	0
-22.0464	0.00136	2e-05	0
-22.0364	0.00173	2e-05	0
-22.0264	0.00217	2e-05	0
-22.0164	0.00273	3e-05	0
-22.0064	0.00343	3e-05	0
-21.9964	0.00427	5e-05	0
-21.9864	0.00527	5e-05	0
-21.9764	0.0065	7e-05	0
-21.9664	0.00797	8e-05	0
-21.9564	0.00972	0.0001	0
-21.9464	0.01181	0.00012	0
-21.9364	0.01424	0.00016	0
-21.9264	0.01713	0.00018	1e-05
-21.9164	0.02047	0.00021	1e-05
-21.9064	0.02436	0.00026	1e-05
-21.8964	0.02883	0.0003	2e-05
-21.8864	0.03395	0.00035	2e-05
-21.8764	0.0398	0.00042	2e-05
-21.8664	0.0464	0.00049	2e-05
-21.8564	0.05384	0.00056	3e-05
-21.8464	0.06216	0.00065	3e-05
-21.8364	0.07141	0.00075	3e-05
-21.8264	0.08162	0.00085	4e-05
-21.8164	0.09283	0.00096	5e-05
-21.8064	0.10504	0.00109	5e-05
-21.7964	0.11827	0.00124	6e-05
-21.7864	0.13251	0.00138	6e-05
-21.7764	0.14773	0.00153	7e-05
-21.7664	0.16386	0.00171	8e-05
-21.7564	0.18086	0.00189	8e-05
-21.7464	0.19863	0.00207	0.0001
-21.7364	0.21705	0.00226	0.00011
-21.7264	0.23595	0.00246	0.00011
-21.7164	0.25529	0.00266	0.00013
-21.7064	0.27482	0.00286	0.00014
-21.6964	0.29433	0.00306	0.00016
-21.6864	0.31369	0.00326	0.00016
-21.6764	0.3326	0.00347	0.00017
-21.6664	0.35099	0.00366	0.00019
-21.6564	0.36847	0.00383	0.00019
-21.6464	0.38487	0.00401	0.00021
-21.6364	0.4001	0.00417	0.00022
-21.6264	0.4138	0.00431	0.00022
-21.6164	0.42579	0.00443	0.00023
-21.6064	0.43601	0.00454	0.00023
-21.5964	0.44421	0.00463	0.00023
-21.5864	0.45033	0.00469	0.00024
-21.5764	0.45426	0.00473	0.00025
-21.5664	0.45597	0.00475	0.00025
-21.5564	0.45535	0.00474	0.00025
-21.5464	0.4524	0.00471	0.00024
-21.5364	0.44735	0.00466	0.00023
-21.5264	0.44011	0.00458	0.00023
-21.5164	0.43082	0.00448	0.00023
-21.5064	0.41963	0.00437	0.00023
-21.4964	0.40672	0.00424	0.00022
-21.4864	0.39212	0.00408	0.00021
-21.4764	0.37633	0.00392	0.00019
-21.4664	0.35922	0.00375	0.00019
-21.4564	0.34127	0.00355	0.00017
-21.4464	0.32255	0.00336	0.00017
-21.4364	0.30345	0.00316	0.00016
-21.4264	0.28395	0.00295	0.00015
-21.4164	0.26442	0.00275	0.00013
-21.4064	0.24493	0.00255	0.00012
-21.3964	0.22586	0.00235	0.00011
-21.3864	0.20715	0.00216	0.0001
-21.3764	0.18905	0.00197	0.0001
-21.3664	0.17172	0.00179	8e-05
-21.3564	0.15516	0.00161	8e-05
-21.3464	0.1395	0.00145	7e-05
-21.3364	0.12481	0.0013	6e-05
-21.3264	0.1111	0.00116	5e-05
-21.3164	0.09841	0.00103	5e-05
-21.3064	0.08673	0.00091	5e-05
-21.2964	0.07606	0.00079	3e-05
-21.2864	0.06636	0.0007	3e-05
-21.2764	0.05762	0.00059	3e-05
-21.2664	0.04977	0.00052	3e-05
-21.2564	0.04278	0.00045	2e-05
-21.2464	0.0366	0.00039	2e-05
-21.2364	0.03113	0.00033	2e-05
-21.2264	0.02637	0.00028	1e-05
-21.2164	0.02222	0.00023	1e-05
-21.2064	0.01863	0.00019	1e-05
-21.1964	0.01554	0.00016	0
-21.1864	0.0129	0.00014	0
-21.1764	0.01066	0.0001	0
-21.1664	0.00875	9e-05	0
-21.1564	0.00716	7e-05	0
-21.1464	0.00583	5e-05	0
-21.1364	0.00471	5e-05	0
-21.1264	0.0038	4e-05	0
-21.1164	0.00304	3e-05	0
-21.1064	0.00242	2e-05	0
-21.0964	0.00192	2e-05	0
-21.0864	0.00152	2e-05	0
-21.0764	0.0012	1e-05	0
-21.0664	0.00093	1e-05	0
-21.0564	0.00072	0	0
-21.0464	0.00056	0	0
-21.0364	0.00043	0	0
-21.0264	0.00033	0	0
-21.0164	0.00025	0	0
-21.0064	0.00019	0	0
-20.9964	0.00014	0	0
-20.9864	0.00011	0	0
-20.9764	8e-05	0	0
-20.9664	6e-05	0	0
-20.9564	5e-05	0	0
-20.9464	4e-05	0	0
-20.9364	2e-05	0	0
-20.9264	1e-05	0	0
-20.9164	1e-05	0	0
-20.9064	1e-05	0	0
-20.8964	0	0	0
-20.8864	0	0	0
-20.8764	0	0	0
-20.8664	0	0	0
-20.8564	0	0	0
-20.8464	0	0	0
-20.8364	0	0	0
-20.8264	0	0	0
-20.8164	0	0	0
-20.8064	0	0	0
-20.7964	0	0	0
-20.7864	0	0	0
-20.7764	0	0	0
-20.7664	0	0	0
-20.7564	0	0	0
-20.7464	0	0	0
-20.7364	0	0	0
-20.7264	0	0	0
-20.7164	0	0	0
-20.7064	0	0	0
-20.6964	0	0	0
-20.6864	0	0	0
-20.6764	0	0	0
-20.6664	0	0	0
-20.6564	0	0	0
-20.6464	0	0	0
-20.6364	0	0	0
-20.6264	0	0	0
-20.6164	0	0	0
-20.6064	0	0	0
-20.5964	0	0	0
-20.5864	0	0	0
-20.5764	0	0	0
-20.5664	0	0	0
-20.5564	0	0	0
-20.5464	0	0	0
-20.5364	0	0	0
-20.5264	0	0	0
-20.5164	0	0	0
-20.5064	0	0	0
-20.4964	0	0	0
-20.4864	0	0	0
-20.4764	0	0	0
-20.4664	0	0	0
-20.4564	0	0	0
-20.4464	0	0	0
-20.4364	0	0	0
-20.4264	0	0	0
-20.4164	0	0	0
-20.4064	0	0	0
-20.3964	0	0	0
-20.3864	0	0	0
-20.3764	0	0	0
-20.3664	0	0	0
-20.3564	0	0	0
-20.3464	0	0	0
-20.3364	0	1e-05	0
-20.3264	0	1e-05	0
-20.3164	0	1e-05	0
-20.3064	0	1e-05	0
-20.2964	0	2e-05	0
-20.2864	0	2e-05	0
-20.2764	0	4e-05	0
-20.2664	0	5e-05	0
-20.2564	0	7e-05	0
-20.2464	0	9e-05	1e-05
-20.2364	0	0.00012	1e-05
-20.2264	0	0.00014	1e-05
-20.2164	1e-05	0.00019	1e-05
-20.2064	1e-05	0.00023	1e-05
-20.1964	2e-05	0.00029	2e-05
-20.1864	2e-05	0.00036	3e-05
-20.1764	3e-05	0.00046	3e-05
-20.1664	3e-05	0.00057	5e-05
-20.1564	3e-05	0.00071	6e-05
-20.1464	5e-05	0.00087	7e-05
-20.1364	5e-05	0.00106	9e-05
-20.1264	6e-05	0.0013	0.0001
-20.1164	9e-05	0.00157	0.00012
-20.1064	0.0001	0.0019	0.00015
-20.0964	0.00012	0.00229	0.00017
-20.0864	0.00015	0.00274	0.0002
-20.0764	0.00017	0.00326	0.00024
-20.0664	0.0002	0.00386	0.00027
-20.0564	0.00024	0.00454	0.00033
-20.0464	0.00028	0.00533	0.00037
-20.0364	0.00033	0.00623	0.00042
-20.0264	0.00038	0.00724	0.00049
-20.0164	0.00044	0.00837	0.00056
-20.0064	0.0005	0.00962	0.00061
-19.9964	0.00057	0.01102	0.0007
-19.9864	0.00064	0.01256	0.00079
-19.9764	0.00073	0.01424	0.00087
-19.9664	0.00081	0.01608	0.00096
-19.9564	0.00091	0.01806	0.00106
-19.9464	0.00101	0.02019	0.00117
-19.9364	0.00113	0.02247	0.00128
-19.9264	0.00124	0.02487	0.0014
-19.9164	0.00136	0.02739	0.0015
-19.9064	0.00148	0.03004	0.00162
-19.8964	0.00162	0.03278	0.00175
-19.8864	0.00175	0.03559	0.00186
-19.8764	0.00189	0.03846	0.00197
-19.8664	0.00202	0.04136	0.00209
-19.8564	0.00215	0.04427	0.00219
-19.8464	0.00229	0.04714	0.00229
-19.8364	0.00242	0.04997	0.00239
-19.8264	0.00254	0.0527	0.00248
-19.8164	0.00266	0.05532	0.00255
-19.8064	0.00277	0.05777	0.00262
-19.7964	0.00286	0.06005	0.00268
-19.7864	0.00295	0.06212	0.00273
-19.7764	0.00303	0.06395	0.00276
-19.7664	0.00309	0.06549	0.00277
-19.7564	0.00314	0.06677	0.0028
-19.7464	0.00318	0.06773	0.00279
-19.7364	0.0032	0.06836	0.00276
-19.7264	0.0032	0.06867	0.00273
-19.7164	0.0032	0.06865	0.00268
-19.7064	0.00317	0.0683	0.00262
-19.6964	0.00313	0.0676	0.00256
-19.6864	0.00308	0.06659	0.00248
-19.6764	0.00301	0.06528	0.00239
-19.6664	0.00293	0.06369	0.0023
-19.6564	0.00284	0.06182	0.00221
-19.6464	0.00273	0.05972	0.00209
-19.6364	0.00261	0.05741	0.00198
-19.6264	0.0025	0.05492	0.00187
-19.6164	0.00237	0.05228	0.00176
-19.6064	0.00224	0.04953	0.00164
-19.5964	0.00211	0.0467	0.00153
-19.5864	0.00197	0.04382	0.00142
-19.5764	0.00184	0.04091	0.00132
-19.5664	0.0017	0.03802	0.00122
-19.5564	0.00157	0.03517	0.00112
-19.5464	0.00144	0.03237	0.00103
-19.5364	0.00133	0.02967	0.00096
-19.5264	0.0012	0.02706	0.00087
-19.5164	0.00108	0.02458	0.00081
-19.5064	0.00099	0.02223	0.00077
-19.4964	0.00088	0.02003	0.00072
-19.4864	0.0008	0.01798	0.00069
-19.4764	0.0007	0.01607	0.00066
-19.4664	0.00062	0.01433	0.00065
-19.4564	0.00055	0.01275	0.00063
-19.4464	0.00049	0.01132	0.00064
-19.4364	0.00042	0.01005	0.00065
-19.4264	0.00037	0.00892	0.00068
-19.4164	0.00033	0.00792	0.00071
-19.4064	0.00029	0.00706	0.00076
-19.3964	0.00025	0.00633	0.00082
-19.3864	0.00022	0.00571	0.00089
-19.3764	0.0002	0.0052	0.00096
-19.3664	0.00018	0.00477	0.00106
-19.3564	0.00016	0.00444	0.00117
-19.3464	0.00015	0.00418	0.00128
-19.3364	0.00014	0.00402	0.00141
-19.3264	0.00013	0.00391	0.00155
-19.3164	0.00012	0.00385	0.00171
-19.3064	0.00012	0.00384	0.00188
-19.2964	0.00012	0.00388	0.00204
-19.2864	0.00012	0.00395	0.00224
-19.2764	0.00012	0.00407	0.00244
-19.2664	0.00012	0.0042	0.00265
-19.2564	0.00012	0.00435	0.00287
-19.2464	0.00013	0.00455	0.0031
-19.2364	0.00013	0.00474	0.00335
-19.2264	0.00014	0.00496	0.00362
-19.2164	0.00015	0.0052	0.00386
-19.2064	0.00015	0.00543	0.00415
-19.1964	0.00016	0.00569	0.00443
-19.1864	0.00017	0.00593	0.00472
-19.1764	0.00018	0.00619	0.005
-19.1664	0.0002	0.00647	0.0053
-19.1564	0.00021	0.00672	0.00559
-19.1464	0.00022	0.00699	0.00589
-19.1364	0.00023	0.00725	0.0062
-19.1264	0.00024	0.00752	0.00647
-19.1164	0.00026	0.00778	0.00678
-19.1064	0.00027	0.00802	0.00706
-19.0964	0.00028	0.00829	0.00734
-19.0864	0.0003	0.00852	0.0076
-19.0764	0.00032	0.00876	0.00786
-19.0664	0.00033	0.00898	0.00812
-19.0564	0.00035	0.00919	0.00836
-19.0464	0.00037	0.00941	0.00858
-19.0364	0.00038	0.0096	0.00878
-19.0264	0.00039	0.00979	0.00898
-19.0164	0.00041	0.00995	0.00917
-19.0064	0.00043	0.01012	0.00934
-18.9964	0.00044	0.01025	0.00949
-18.9864	0.00047	0.01038	0.00962
-18.9764	0.00049	0.01049	0.00975
-18.9664	0.0005	0.01057	0.00985
-18.9564	0.00051	0.01066	0.00994
-18.9464	0.00053	0.01071	0.01001
-18.9364	0.00054	0.01076	0.01009
-18.9264	0.00056	0.01078	0.01013
-18.9164	0.00056	0.01079	0.01017
-18.9064	0.00058	0.01079	0.0102
-18.8964	0.00059	0.01076	0.01022
-18.8864	0.00059	0.01071	0.01023
-18.8764	0.00061	0.01066	0.01024
-18.8664	0.00061	0.01058	0.01021
-18.8564	0.00061	0.01049	0.01019
-18.8464	0.00062	0.0104	0.01018
-18.8364	0.00062	0.01028	0.01015
-18.8264	0.00062	0.01014	0.0101
-18.8164	0.00062	0.01001	0.01007
-18.8064	0.00062	0.00986	0.01
-18.7964	0.00061	0.0097	0.00994
-18.7864	0.00061	0.00953	0.00988
-18.7764	0.00061	0.00936	0.0098
-18.7664	0.0006	0.00918	0.00968
-18.7564	0.00059	0.00901	0.00959
-18.7464	0.00057	0.00882	0.00948
-18.7364	0.00057	0.00863	0.00936
-18.7264	0.00056	0.00844	0.00922
-18.7164	0.00055	0.00826	0.00907
-18.7064	0.00054	0.00807	0.0089
-18.6964	0.00053	0.00789	0.00874
-18.6864	0.00052	0.00772	0.00856
-18.6764	0.00051	0.00754	0.00837
-18.6664	0.0005	0.00739	0.00816
-18.6564	0.00049	0.00724	0.00796
-18.6464	0.00047	0.0071	0.00773
-18.6364	0.00046	0.00697	0.00751
-18.6264	0.00044	0.00685	0.00729
-18.6164	0.00044	0.00675	0.00706
-18.6064	0.00042	0.00666	0.00683
-18.5964	0.00042	0.00658	0.0066
-18.5864	0.00041	0.00651	0.00638
-18.5764	0.0004	0.00645	0.00617
-18.5664	0.00039	0.00641	0.00596
-18.5564	0.00039	0.00638	0.00576
-18.5464	0.00038	0.00635	0.00555
-18.5364	0.00037	0.00634	0.00539
-18.5264	0.00037	0.00632	0.00522
-18.5164	0.00036	0.00632	0.00506
-18.5064	0.00036	0.00632	0.00494
-18.4964	0.00036	0.00632	0.00483
-18.4864	0.00035	0.00633	0.00472
-18.4764	0.00035	0.00633	0.00465
-18.4664	0.00035	0.00632	0.00459
-18.4564	0.00034	0.00632	0.00454
-18.4464	0.00034	0.00632	0.00449
-18.4364	0.00034	0.0063	0.00448
-18.4264	0.00034	0.00627	0.00447
-18.4164	0.00034	0.00625	0.00449
-18.4064	0.00034	0.00622	0.00452
-18.3954	0.00033	0.00618	0.00457
-18.3854	0.00033	0.00612	0.0046
-18.3754	0.00034	0.00606	0.00465
-18.3654	0.00034	0.006	0.00471
-18.3554	0.00034	0.00592	0.00477
-18.3454	0.00033	0.00584	0.00482
-18.3354	0.00033	0.00576	0.00487
-18.3254	0.00033	0.00567	0.00493
-18.3154	0.00033	0.00559	0.00497
-18.3054	0.00033	0.00548	0.00501
-18.2954	0.00031	0.00538	0.00504
-18.2854	0.00031	0.00529	0.00506
-18.2754	0.00031	0.00519	0.00507
-18.2654	0.00031	0.0051	0.00508
-18.2554	0.00029	0.00501	0.00506
-18.2454	0.00029	0.00493	0.00504
-18.2354	0.00029	0.00485	0.005
-18.2254	0.00027	0.00477	0.00496
-18.2154	0.00026	0.0047	0.00488
-18.2054	0.00025	0.00464	0.00482
-18.1954	0.00025	0.00459	0.00473
-18.1854	0.00025	0.00454	0.00464
-18.1754	0.00023	0.00452	0.00453
-18.1654	0.00023	0.00449	0.00442
-18.1554	0.00023	0.00447	0.00432
-18.1454	0.00022	0.00448	0.00419
-18.1354	0.00022	0.00448	0.00407
-18.1254	0.00022	0.00451	0.00394
-18.1154	0.00022	0.00454	0.00382
-18.1054	0.00021	0.0046	0.00369
-18.0954	0.00021	0.00466	0.00356
-18.0854	0.00021	0.00475	0.00345
-18.0754	0.00021	0.00484	0.00333
-18.0654	0.00021	0.00495	0.00322
-18.0554	0.00022	0.00508	0.0031
-18.0454	0.00022	0.00522	0.00301
-18.0354	0.00022	0.00538	0.00291
-18.0254	0.00024	0.00554	0.00283
-18.0154	0.00024	0.00572	0.00276
-18.0054	0.00025	0.00592	0.00269
-17.9954	0.00027	0.00611	0.00263
-17.9854	0.00027	0.00632	0.00257
-17.9754	0.00028	0.00654	0.00251
-17.9654	0.0003	0.00676	0.00248
-17.9554	0.0003	0.00698	0.00246
-17.9454	0.00032	0.0072	0.00243
-17.9354	0.00033	0.00742	0.0024
-17.9254	0.00034	0.00764	0.00239
-17.9154	0.00035	0.00784	0.00238
-17.9054	0.00037	0.00804	0.00239
-17.8954	0.00037	0.00823	0.00238
-17.8854	0.00039	0.00841	0.00238
-17.8754	0.00039	0.00857	0.00239
-17.8654	0.00041	0.00872	0.00242
-17.8554	0.00042	0.00885	0.00243
-17.8454	0.00043	0.00897	0.00245
-17.8354	0.00043	0.00907	0.00247
-17.8254	0.00043	0.00914	0.0025
-17.8154	0.00043	0.0092	0.00252
-17.8054	0.00043	0.00925	0.00256
-17.7954	0.00043	0.00927	0.0026
-17.7854	0.00043	0.00929	0.00264
-17.7754	0.00043	0.00929	0.00269
-17.7654	0.00043	0.00927	0.00273
-17.7554	0.00043	0.00924	0.00279
-17.7454	0.00042	0.00921	0.00284
-17.7354	0.00041	0.00916	0.00289
-17.7254	0.00041	0.00911	0.00296
-17.7154	0.0004	0.00905	0.00301
-17.7054	0.00039	0.00898	0.00308
-17.6954	0.00038	0.00892	0.00315
-17.6854	0.00038	0.00884	0.00322
-17.6754	0.00036	0.00877	0.00328
[truncated: 3,502 more rows]

## Sheet: Fig. 2d
Photon Energy (eV)			Intensity	Normalized Intensity
180	73517	382858	5.20775	0.90999
180.5	73189	376148	5.13941	0.86112
181	73242	371979	5.07877	0.81775
181.5	73838	370685	5.02025	0.7759
182	73587	365117	4.96171	0.73404
182.5	73349	359819	4.90557	0.6939
183	73144	354878	4.85177	0.65542
183.5	72900	349911	4.79988	0.61831
184	72677	345290	4.75102	0.58337
184.5	72483	341139	4.70647	0.55151
185	72239	336675	4.66057	0.51868
185.5	72092	332692	4.61483	0.48597
186	71900	328846	4.57366	0.45653
186.5	71816	325300	4.52963	0.42504
187	71623	321510	4.48892	0.39593
187.1	71503	320292	4.47942	0.38913
187.2	71457	319219	4.46729	0.38046
187.3	71347	318155	4.45926	0.37472
187.4	71274	317109	4.44915	0.36749
187.5	71186	315968	4.43863	0.35996
187.6	70985	314458	4.42992	0.35373
187.7	72141	318873	4.42014	0.34674
187.8	72031	317700	4.4106	0.33992
187.9	71911	316480	4.401	0.33305
188	71917	315808	4.39128	0.3261
188.1	71816	314785	4.38321	0.32033
188.2	71676	313546	4.37449	0.31409
188.3	71619	312699	4.36615	0.30812
188.4	71555	311771	4.35708	0.30164
188.5	71475	310780	4.34809	0.29522
188.6	71407	309876	4.33958	0.28912
188.7	71400	309187	4.33035	0.28253
188.8	71361	308379	4.32139	0.27612
188.9	71250	307439	4.31493	0.2715
189	71188	306776	4.30938	0.26753
189.1	71134	306129	4.30355	0.26336
189.2	71081	305332	4.29555	0.25764
189.3	71076	305003	4.29122	0.25454
189.4	70960	304098	4.28548	0.25044
189.5	70901	303507	4.28071	0.24703
189.6	70819	302731	4.27471	0.24274
189.7	70753	302215	4.27141	0.24037
189.8	70713	301825	4.26831	0.23816
189.9	70717	301523	4.2638	0.23493
190	70668	301261	4.26305	0.23439
190.1	71660	305571	4.26418	0.2352
190.2	71805	306317	4.26596	0.23647
190.3	71772	306317	4.26792	0.23788
190.4	71682	306310	4.27318	0.24164
190.5	71669	306528	4.277	0.24437
190.6	71623	306470	4.27893	0.24575
190.7	71510	306246	4.28256	0.24835
190.8	71511	306465	4.28556	0.2505
190.9	71436	306361	4.28861	0.25267
191	71341	306328	4.29386	0.25643
191.1	71286	306367	4.29772	0.25919
191.2	71248	306675	4.30433	0.26392
191.3	71146	307123	4.3168	0.27283
191.4	71149	308175	4.3314	0.28328
191.5	71086	309861	4.35896	0.30299
191.6	71042	312370	4.39698	0.33017
191.7	70926	316164	4.45766	0.37357
191.8	70800	322232	4.5513	0.44054
191.9	70802	332155	4.69132	0.54067
192	70728	343786	4.86068	0.66179
192.1	70663	349889	4.95152	0.72675
192.2	70586	345765	4.89849	0.68883
192.3	70606	336841	4.77071	0.59745
192.4	70488	328064	4.65418	0.51411
192.5	70499	323530	4.58914	0.4676
192.6	70560	322857	4.57564	0.45794
192.7	70510	323493	4.5879	0.46671
192.8	70515	322086	4.56762	0.45221
192.9	71354	321594	4.50702	0.40887
193	71566	317398	4.43504	0.35739
193.1	71525	313922	4.38898	0.32446
193.2	71574	313567	4.38102	0.31876
193.3	71485	314126	4.39429	0.32825
193.4	71517	313299	4.38076	0.31858
193.5	71459	310674	4.34758	0.29485
193.6	71490	310497	4.34322	0.29173
193.7	71525	315350	4.40895	0.33873
193.8	71455	328472	4.59691	0.47315
193.9	71396	352952	4.94358	0.72108
194	71339	380028	5.32707	0.99533
194.2	71384	380734	5.3336	1
194.4	71393	326717	4.57632	0.45843
194.6	71309	303294	4.25324	0.22738
194.8	71243	297575	4.1769	0.17279
195	71271	296893	4.16569	0.16477
195.2	71172	297227	4.17618	0.17227
195.4	71143	298904	4.20145	0.19035
195.6	71073	300891	4.23355	0.2133
195.8	71100	303869	4.27383	0.2421
196	71056	306874	4.31876	0.27424
196.2	71049	310164	4.36549	0.30766
196.4	71072	313683	4.41359	0.34206
196.6	71140	316964	4.4555	0.37202
196.8	71082	319330	4.49242	0.39843
197	71131	321984	4.52663	0.4229
197.2	72316	329284	4.5534	0.44204
197.4	72318	331355	4.58192	0.46243
197.6	72291	332705	4.6023	0.47701
197.8	72303	334224	4.62255	0.49149
198	72171	334705	4.63767	0.5023
198.2	72070	335095	4.64958	0.51082
198.4	71968	335133	4.6567	0.51591
198.6	71923	335445	4.66395	0.5211
198.8	71853	335640	4.6712	0.52629
199	71735	335580	4.67805	0.53118
199.2	71611	335604	4.68649	0.53722
199.4	71523	335329	4.68841	0.53859
199.6	71401	334792	4.6889	0.53894
199.8	71358	333927	4.6796	0.53229
200	71443	333161	4.66331	0.52064
200.5	71537	331035	4.62747	0.49501
201	71562	328771	4.59421	0.47123
201.5	71534	325593	4.55158	0.44074
202	71499	323415	4.52335	0.42055
202.5	71463	322428	4.51182	0.4123
203	71535	322249	4.50477	0.40726
203.5	71508	320562	4.48288	0.39161
204	71642	318595	4.44704	0.36598
204.5	71733	315506	4.39834	0.33115
205	72931	316914	4.34539	0.29328
205.5	73087	313815	4.29372	0.25633
206	73162	310572	4.24499	0.22148
206.5	73269	307746	4.20022	0.18946
207	73315	304944	4.15937	0.16025
207.5	73434	302245	4.11587	0.12914
208	73478	299683	4.07854	0.10244
208.5	73619	297375	4.03938	0.07444
209	73584	294538	4.00275	0.04824
209.5	73611	292201	3.96953	0.02449
210	73730	290149	3.93529	0

## Sheet: Fig. 2e
Photon Energy (eV)			Intensity	Normalized Intensity
395	1.29007e-10	4.44671e-11	0.34469	0.01102
395.5	1.29094e-10	4.44506e-11	0.34433	0.00675
396	1.28675e-10	4.42738e-11	0.34407	0.00376
396.5	1.28402e-10	4.41393e-11	0.34376	0
397	1.27947e-10	4.40288e-11	0.34412	0.00426
397.5	1.27181e-10	4.40385e-11	0.34627	0.02973
398	1.26474e-10	4.45322e-11	0.35211	0.09886
398.5	1.25224e-10	4.51682e-11	0.3607	0.20063
399	1.23922e-10	4.53626e-11	0.36606	0.26408
399.5	1.2252e-10	4.52116e-11	0.36901	0.29907
400	1.22246e-10	4.54943e-11	0.37215	0.33626
400.2	1.22623e-10	4.56881e-11	0.37259	0.34143
400.4	1.23088e-10	4.57829e-11	0.37195	0.33386
400.6	1.23473e-10	4.58077e-11	0.37099	0.32253
400.8	1.23931e-10	4.58767e-11	0.37018	0.31286
401	1.24186e-10	4.60436e-11	0.37076	0.31978
401.2	1.2435e-10	4.62622e-11	0.37203	0.33481
401.4	1.24579e-10	4.66209e-11	0.37423	0.36082
401.6	1.24699e-10	4.69734e-11	0.3767	0.39003
401.8	1.24976e-10	4.71741e-11	0.37747	0.39917
402	1.24914e-10	4.72335e-11	0.37813	0.40698
402.2	1.24952e-10	4.72648e-11	0.37827	0.40863
402.4	1.25318e-10	4.73373e-11	0.37774	0.40239
402.6	1.25158e-10	4.72248e-11	0.37732	0.39744
402.8	1.25345e-10	4.72296e-11	0.3768	0.39125
403	1.25351e-10	4.71804e-11	0.37639	0.38636
403.2	1.25384e-10	4.71892e-11	0.37636	0.38605
403.4	1.2537e-10	4.7209e-11	0.37656	0.38841
403.6	1.25264e-10	4.72469e-11	0.37718	0.39575
403.8	1.25349e-10	4.73555e-11	0.37779	0.403
404	1.25049e-10	4.74448e-11	0.37941	0.42218
404.2	1.25266e-10	4.77086e-11	0.38086	0.43933
404.4	1.251e-10	4.79134e-11	0.383	0.46472
404.6	1.24887e-10	4.80994e-11	0.38514	0.49008
404.8	1.248e-10	4.83881e-11	0.38772	0.52063
405	1.24779e-10	4.87385e-11	0.3906	0.55467
405.2	1.24616e-10	4.90857e-11	0.3939	0.59371
405.4	1.24615e-10	4.95655e-11	0.39775	0.63934
405.6	1.2441e-10	4.99898e-11	0.40182	0.6875
405.8	1.24415e-10	5.04701e-11	0.40566	0.733
406	1.24248e-10	5.08421e-11	0.4092	0.77491
406.2	1.24229e-10	5.11918e-11	0.41208	0.809
406.4	1.24228e-10	5.15497e-11	0.41496	0.84313
406.6	1.2423e-10	5.18752e-11	0.41757	0.8741
406.8	1.24306e-10	5.22133e-11	0.42004	0.90329
407	1.24239e-10	5.24953e-11	0.42253	0.93284
407.2	1.24251e-10	5.27061e-11	0.42419	0.95244
407.4	1.24434e-10	5.29498e-11	0.42553	0.96826
407.6	1.24263e-10	5.30425e-11	0.42686	0.98401
407.8	1.24336e-10	5.3183e-11	0.42774	0.99445
408	1.24425e-10	5.32596e-11	0.42805	0.99809
408.2	1.24475e-10	5.33007e-11	0.42821	1
408.4	1.24525e-10	5.33031e-11	0.42805	0.99815
408.6	1.24641e-10	5.33179e-11	0.42777	0.99486
408.8	1.24759e-10	5.32741e-11	0.42702	0.98592
409	1.24745e-10	5.32197e-11	0.42663	0.98131
409.2	1.24751e-10	5.31301e-11	0.42589	0.97254
409.4	1.24835e-10	5.31433e-11	0.42571	0.9704
409.6	1.24943e-10	5.31107e-11	0.42508	0.96299
409.8	1.25028e-10	5.30775e-11	0.42453	0.95641
410	1.25069e-10	5.29749e-11	0.42356	0.94502
410.2	1.2507e-10	5.29323e-11	0.42322	0.94099
410.4	1.25143e-10	5.292e-11	0.42288	0.9369
410.6	1.25247e-10	5.28879e-11	0.42227	0.92971
410.8	1.25236e-10	5.28102e-11	0.42168	0.92277
411	1.25245e-10	5.27731e-11	0.42136	0.91894
411.2	1.25275e-10	5.26894e-11	0.42059	0.90982
411.4	1.2546e-10	5.26861e-11	0.41994	0.90217
411.6	1.25524e-10	5.26215e-11	0.41921	0.89352
411.8	1.25468e-10	5.25259e-11	0.41864	0.8867
412	1.25555e-10	5.24369e-11	0.41764	0.87489
412.5	1.25793e-10	5.2268e-11	0.41551	0.84962
413	1.2592e-10	5.20011e-11	0.41297	0.81957
413.5	1.2602e-10	5.17136e-11	0.41036	0.78868
414	1.27078e-10	5.17636e-11	0.40734	0.75287
414.2	1.27615e-10	5.18342e-11	0.40618	0.73912
414.4	1.28398e-10	5.20439e-11	0.40533	0.72914
414.6	1.28429e-10	5.19548e-11	0.40454	0.71978
414.8	1.28453e-10	5.18246e-11	0.40345	0.70688
415	1.28517e-10	5.16932e-11	0.40223	0.69237
415.2	1.28649e-10	5.16679e-11	0.40162	0.68516
415.4	1.28497e-10	5.14663e-11	0.40053	0.67222
415.6	1.28533e-10	5.13453e-11	0.39947	0.65975
415.8	1.28513e-10	5.12633e-11	0.3989	0.65294
416	1.28696e-10	5.11755e-11	0.39765	0.63814
416.2	1.28667e-10	5.10456e-11	0.39673	0.62724
416.4	1.28689e-10	5.09442e-11	0.39587	0.61711
416.6	1.28741e-10	5.08592e-11	0.39505	0.60738
416.8	1.2877e-10	5.07541e-11	0.39415	0.59667
417	1.28784e-10	5.06351e-11	0.39318	0.58523
417.2	1.28785e-10	5.05117e-11	0.39222	0.57382
417.4	1.28859e-10	5.04347e-11	0.39139	0.56408
417.6	1.28808e-10	5.0287e-11	0.3904	0.55233
417.8	1.2894e-10	5.0249e-11	0.38971	0.54413
418	1.28765e-10	5.00961e-11	0.38905	0.53635
418.2	1.28928e-10	5.00617e-11	0.38829	0.52734
418.4	1.2883e-10	4.98888e-11	0.38724	0.51495
418.6	1.28927e-10	4.97947e-11	0.38622	0.50288
418.8	1.28874e-10	4.96507e-11	0.38527	0.49153
419	1.28832e-10	4.95632e-11	0.38471	0.48498
419.2	1.29006e-10	4.94996e-11	0.3837	0.47298
419.4	1.2886e-10	4.93385e-11	0.38288	0.46331
419.6	1.28754e-10	4.9179e-11	0.38196	0.45238
419.8	1.28829e-10	4.91022e-11	0.38114	0.44268
420	1.28829e-10	4.89917e-11	0.38028	0.43252
420.5	1.28928e-10	4.87654e-11	0.37824	0.40831
421	1.28858e-10	4.84747e-11	0.37619	0.38403
421.5	1.2886e-10	4.8236e-11	0.37433	0.36203
422	1.28908e-10	4.80374e-11	0.37265	0.3421
422.5	1.28885e-10	4.77726e-11	0.37066	0.31856
423	1.28933e-10	4.75783e-11	0.36902	0.2991
423.5	1.28868e-10	4.73296e-11	0.36727	0.27845
424	1.29079e-10	4.71488e-11	0.36527	0.25475
424.5	1.28929e-10	4.6919e-11	0.36391	0.23867
425	1.29031e-10	4.67668e-11	0.36245	0.22131

## Sheet: Fig. 2g
R (Å)	|FT(k3χ(k))| (Å-4)
	Cu_foil	CuO	BNC-Cu
0	0.0206	0.22468	0.55474
0.03068	0.02519	0.24861	0.5397
0.06136	0.03408	0.30396	0.49531
0.09204	0.04178	0.36476	0.42366
0.12272	0.04579	0.41433	0.32818
0.1534	0.04511	0.4438	0.21354
0.18408	0.03981	0.44941	0.08624
0.21476	0.03117	0.43165	0.05684
0.24544	0.02276	0.3954	0.19142
0.27612	0.02217	0.35081	0.32245
0.3068	0.03111	0.31418	0.4411
0.33748	0.0422	0.30431	0.54083
0.36816	0.05081	0.32898	0.61593
0.39884	0.05477	0.37693	0.6617
0.42951	0.0531	0.43032	0.67455
0.46019	0.04591	0.47609	0.65227
0.49087	0.03479	0.50823	0.59404
0.52155	0.02495	0.52747	0.50063
0.55223	0.02762	0.54074	0.37442
0.58291	0.042	0.55935	0.22015
0.61359	0.05799	0.59429	0.0619
0.64427	0.07047	0.64987	0.17822
0.67495	0.07669	0.721	0.38814
0.70563	0.07508	0.79627	0.60715
0.73631	0.06522	0.86333	0.8258
0.76699	0.04853	0.91332	1.03696
0.79767	0.03221	0.9441	1.2346
0.82835	0.03889	0.96312	1.41399
0.85903	0.0681	0.98873	1.57222
0.88971	0.10247	1.04658	1.70859
0.92039	0.13499	1.15786	1.82512
0.95107	0.16155	1.32624	1.9268
0.98175	0.179	1.53624	2.02165
1.01243	0.18503	1.76186	2.1201
1.04311	0.17827	1.97528	2.23371
1.07379	0.15841	2.15219	2.37315
1.10447	0.12627	2.27567	2.54595
1.13515	0.08395	2.34047	2.75488
1.16583	0.03618	2.35855	2.99751
1.1965	0.03083	2.36542	3.267
1.22718	0.08223	2.42213	3.5534
1.25786	0.13315	2.60082	3.84507
1.28854	0.17655	2.94971	4.12979
1.31922	0.20837	3.4672	4.39559
1.3499	0.22555	4.11152	4.63135
1.38058	0.22633	4.82512	4.82714
1.41126	0.21087	5.54957	4.97458
1.44194	0.18294	6.23104	5.06703
1.47262	0.1542	6.82225	5.09972
1.5033	0.15062	7.28362	5.06984
1.53398	0.19366	7.58448	4.97657
1.56466	0.27119	7.70414	4.82106
1.59534	0.36361	7.63256	4.60628
1.62602	0.45827	7.37058	4.33695
1.6567	0.54687	6.92951	4.01929
1.68738	0.62438	6.33014	3.6608
1.71806	0.69	5.60117	3.26997
1.74874	0.74939	4.7772	2.85604
1.77942	0.81703	3.89641	2.42861
1.8101	0.91591	2.9982	1.99739
1.84078	1.07105	2.12092	1.57187
1.87146	1.29918	1.30029	1.1611
1.90214	1.60357	0.57215	0.77356
1.93282	1.97654	0.17229	0.41771
1.9635	2.40414	0.60862	0.1156
1.99418	2.86892	0.9763	0.20992
2.02485	3.35139	1.21225	0.4422
2.05553	3.83083	1.31485	0.6351
2.08621	4.28615	1.28928	0.78397
2.11689	4.69676	1.14423	0.88929
2.14757	5.04362	0.89072	0.95333
2.17825	5.3102	0.54259	0.97964
2.20893	5.48345	0.14008	0.97275
2.23961	5.55456	0.41813	0.93795
2.27029	5.51943	0.96621	0.88107
2.30097	5.37901	1.55079	0.80823
2.33165	5.1392	2.14544	0.72556
2.36233	4.8105	2.72447	0.63897
2.39301	4.40738	3.26085	0.55382
2.42369	3.9474	3.72708	0.4746
2.45437	3.45021	4.09667	0.40442
2.48505	2.93638	4.34595	0.34466
2.51573	2.42635	4.45585	0.29468
2.54641	1.93955	4.41358	0.25224
2.57709	1.49384	4.21392	0.21465
2.60777	1.1057	3.86004	0.18065
2.63845	0.79164	3.36372	0.15274
2.66913	0.57034	2.74496	0.13949
2.69981	0.45696	2.03105	0.15146
2.73049	0.43512	1.2555	0.18872
2.76117	0.45315	0.4621	0.24193
2.79184	0.46967	0.37484	0.30241
2.82252	0.4678	1.1087	0.3642
2.8532	0.44426	1.7773	0.42301
2.88388	0.40132	2.34356	0.47553
2.91456	0.34372	2.78784	0.51917
2.94524	0.27879	3.10035	0.552
2.97592	0.22053	3.28115	0.57273
3.0066	0.1969	3.34004	0.58072
3.03728	0.23313	3.29584	0.57601
3.06796	0.31451	3.17482	0.55927
3.09864	0.41503	3.00808	0.53179
3.12932	0.51937	2.82752	0.49549
3.16	0.61856	2.6601	0.45281
3.19068	0.70655	2.52165	0.40675
3.22136	0.77915	2.41285	0.3608
3.25204	0.83393	2.32055	0.31884
3.28272	0.87021	2.22421	0.28481
3.3134	0.88901	2.10381	0.26183
3.34408	0.89287	1.94553	0.25082
3.37476	0.88539	1.74428	0.2498
3.40544	0.87065	1.50407	0.25469
3.43612	0.85253	1.23749	0.26113
3.4668	0.83404	0.96589	0.26564
3.49748	0.81702	0.7225	0.26605
3.52816	0.80209	0.55887	0.26128
3.55884	0.78916	0.52542	0.25112
3.58952	0.77802	0.59581	0.236
3.62019	0.76891	0.69195	0.21679
3.65087	0.76286	0.76429	0.19459
3.68155	0.76181	0.7931	0.1706
3.71223	0.76837	0.77394	0.14596
3.74291	0.78554	0.71058	0.12166
3.77359	0.8163	0.61163	0.09859
3.80427	0.86313	0.48852	0.07787
3.83495	0.92759	0.35402	0.06201
3.86563	1.00985	0.22179	0.05651
3.89631	1.10838	0.11256	0.06662
3.92699	1.21988	0.09509	0.09007
3.95767	1.33938	0.16779	0.12205
3.98835	1.46053	0.2488	0.15962
4.01903	1.57607	0.32776	0.201
4.04971	1.67842	0.40883	0.24467
4.08039	1.76028	0.49599	0.28912
4.11107	1.81526	0.58945	0.33274
4.14175	1.83845	0.68544	0.37393
4.17243	1.82696	0.77765	0.41112
4.20311	1.78027	0.85904	0.44288
4.23379	1.70059	0.92336	0.46801
4.26447	1.59302	0.96611	0.48561
4.29515	1.46575	0.98511	0.49516
4.32583	1.33017	0.98072	0.49663
4.35651	1.20077	0.9557	0.49048
4.38719	1.0943	0.91483	0.47781
4.41786	1.02673	0.86438	0.46035
4.44854	1.00754	0.81135	0.44052
4.47922	1.03467	0.76267	0.42132
4.5099	1.09594	0.72441	0.40613
4.54058	1.17581	0.7011	0.39807
4.57126	1.26094	0.69533	0.39921
4.60194	1.34205	0.70765	0.40983
4.63262	1.41345	0.73667	0.42835
4.6633	1.47195	0.77923	0.45191
4.69398	1.51586	0.83061	0.47719
4.72466	1.54418	0.88488	0.50105
4.75534	1.55616	0.93534	0.52086
4.78602	1.55111	0.97527	0.53461
4.8167	1.52849	0.99866	0.54088
4.84738	1.48807	1.00105	0.53888
4.87806	1.43026	0.9804	0.52834
4.90874	1.35629	0.93805	0.50948
4.93942	1.26844	0.87993	0.48297
4.9701	1.17008	0.81803	0.44987
5.00078	1.06558	0.77137	0.41155
5.03146	0.96019	0.76323	0.36968
5.06214	0.85964	0.81082	0.32612
5.09282	0.76956	0.91438	0.28289
5.1235	0.69467	1.05974	0.24209
5.15418	0.63758	1.22918	0.20578
5.18486	0.59791	1.40795	0.1757
5.21553	0.57225	1.58549	0.15282
5.24621	0.55537	1.75481	0.13676
5.27689	0.5419	1.91161	0.12559
5.30757	0.52761	2.05356	0.11644
5.33825	0.50993	2.17962	0.10653
5.36893	0.48776	2.28941	0.09384
5.39961	0.46119	2.38276	0.07728
5.43029	0.43102	2.45934	0.05664
5.46097	0.3984	2.51849	0.03291
5.49165	0.36454	2.55921	0.01499
5.52233	0.33047	2.58032	0.03429
5.55301	0.29696	2.58069	0.06529
5.58369	0.26447	2.55954	0.09755
5.61437	0.23324	2.51657	0.12897
5.64505	0.20335	2.45223	0.15816
5.67573	0.17489	2.36767	0.18396
5.70641	0.14808	2.26475	0.20542
5.73709	0.12347	2.14594	0.2218
5.76777	0.10214	2.01411	0.23262
5.79845	0.08595	1.87241	0.23769
5.82913	0.07722	1.72401	0.23714
5.85981	0.07722	1.57203	0.23139
5.89049	0.08434	1.41939	0.22126
5.92117	0.09531	1.26873	0.20789
5.95185	0.10728	1.12237	0.19288
5.98253	0.11843	0.98236	0.17819
6.0132	0.12775	0.85046	0.16608
6.04388	0.13476	0.72819	0.1587
6.07456	0.13937	0.61688	0.15738
6.10524	0.14173	0.51773	0.16199
6.13592	0.14212	0.43184	0.17101
6.1666	0.14081	0.36017	0.1823
6.19728	0.13792	0.30338	0.19378
6.22796	0.13336	0.26139	0.20383
6.25864	0.12676	0.23273	0.21137
6.28932	0.11759	0.21425	0.21579
6.32	0.10531	0.2017	0.21699
6.35068	0.08969	0.19087	0.21527
6.38136	0.07151	0.17853	0.21132
6.41204	0.0546	0.16272	0.20622
6.44272	0.05043	0.1427	0.2013
6.4734	0.06923	0.11887	0.19803
6.50408	0.10313	0.09305	0.19774
6.53476	0.14373	0.06938	0.20128
6.56544	0.18689	0.05669	0.20878
6.59612	0.22984	0.06344	0.21965
6.6268	0.27019	0.08298	0.23282
6.65748	0.30574	0.10477	0.24704
6.68816	0.33442	0.12331	0.26109
6.71884	0.35442	0.13595	0.27394
6.74952	0.36425	0.14142	0.2848
6.7802	0.36283	0.1394	0.29312
6.81087	0.34957	0.13037	0.29858
6.84155	0.32446	0.11562	0.30109
6.87223	0.28813	0.09727	0.30071
6.90291	0.24201	0.07843	0.2977
6.93359	0.18878	0.0635	0.2924
6.96427	0.13408	0.05719	0.28525
6.99495	0.09403	0.06027	0.27672
7.02563	0.10231	0.06813	0.26728
7.05631	0.15414	0.07649	0.25734
7.08699	0.21943	0.08424	0.24723
7.11767	0.28582	0.09319	0.23715
7.14835	0.34839	0.10674	0.2272
7.17903	0.4044	0.12767	0.21734
7.20971	0.45211	0.15642	0.20744
7.24039	0.49046	0.19119	0.1973
7.27107	0.51894	0.22913	0.1867
7.30175	0.53754	0.26713	0.17545
7.33243	0.54668	0.30227	0.16339
7.36311	0.54712	0.33203	0.15043
7.39379	0.5399	0.35447	0.13655
7.42447	0.52622	0.36835	0.12179
7.45515	0.5074	0.37325	0.10628
7.48583	0.48473	0.3696	0.09017
7.51651	0.45943	0.35866	0.07369
7.54719	0.4326	0.34241	0.05708
7.57787	0.40517	0.32325	0.04071
7.60854	0.37787	0.30362	0.02531
7.63922	0.35128	0.28537	0.01402
7.6699	0.32581	0.26916	0.01704
7.70058	0.30175	0.25416	0.02954
7.73126	0.2793	0.23828	0.04337
7.76194	0.25861	0.2189	0.05698
7.79262	0.23979	0.19369	0.06998
7.8233	0.22293	0.16147	0.0822
7.85398	0.20801	0.12358	0.09354
7.88466	0.19492	0.08845	0.10391
7.91534	0.18344	0.08384	0.11323
7.94602	0.17318	0.12697	0.1214
7.9767	0.16369	0.19371	0.12836
8.00738	0.15453	0.26873	0.13404
8.03806	0.14541	0.34543	0.13836
8.06874	0.13631	0.41956	0.14131
8.09942	0.12765	0.48772	0.14289
8.1301	0.12035	0.54704	0.14312
8.16078	0.11581	0.5952	0.1421
8.19146	0.11556	0.63042	0.13994
8.22214	0.12052	0.65153	0.13683
8.25282	0.13056	0.65793	0.13299
8.2835	0.14449	0.64962	0.12866
8.31418	0.16072	0.62714	0.12413
8.34486	0.17771	0.59153	0.11969
8.37554	0.1942	0.54427	0.11559
8.40621	0.20922	0.48732	0.11207
8.43689	0.22215	0.42312	0.10928
8.46757	0.23265	0.35489	0.10726
8.49825	0.24063	0.28718	0.10598
8.52893	0.24618	0.22745	0.10531
8.55961	0.24955	0.18843	0.10507
8.59029	0.25106	0.18477	0.10503
8.62097	0.25104	0.21596	0.10499
8.65165	0.24978	0.26614	0.10474
8.68233	0.24749	0.32198	0.10413
8.71301	0.2443	0.3763	0.10305
8.74369	0.24025	0.42538	0.10143
8.77437	0.23534	0.46719	0.09923
8.80505	0.22955	0.50068	0.09647
8.83573	0.22287	0.52541	0.0932
8.86641	0.21531	0.54137	0.08952
8.89709	0.20694	0.5489	0.08558
8.92777	0.19784	0.54857	0.08158
8.95845	0.18808	0.54108	0.07778
8.98913	0.17775	0.52726	0.07452
9.01981	0.16689	0.50794	0.07217
9.05049	0.15551	0.48401	0.07108
9.08117	0.14358	0.45637	0.07153
9.11185	0.13109	0.42599	0.07361
9.14253	0.11805	0.39388	0.07722
9.17321	0.10457	0.36115	0.08206
9.20388	0.09088	0.32897	0.08776
9.23456	0.07752	0.29851	0.09387
9.26524	0.06544	0.27088	0.09999
9.29592	0.05627	0.24689	0.10575
9.3266	0.05212	0.22695	0.11082
9.35728	0.05431	0.21089	0.11494
9.38796	0.06184	0.19802	0.11789
9.41864	0.07245	0.18733	0.11953
9.44932	0.08414	0.17773	0.11976
9.48	0.09559	0.16834	0.11856
9.51068	0.10598	0.15857	0.11595
9.54136	0.11482	0.14811	0.11205
9.57204	0.12184	0.13683	0.10699
9.60272	0.127	0.12473	0.10101
9.6334	0.13046	0.11183	0.09435
9.66408	0.13255	0.09844	0.08735
9.69476	0.13378	0.08547	0.08035
9.72544	0.13476	0.07535	0.07372
9.75612	0.13612	0.07254	0.06783
9.7868	0.13839	0.08125	0.06298
9.81748	0.14186	0.10107	0.05935
9.84816	0.14653	0.12826	0.05696
9.87884	0.15207	0.15914	0.05564
9.90952	0.15794	0.19082	0.05511
9.9402	0.16349	0.22092	0.05504
9.97088	0.16808	0.24742	0.05515

## Sheet: Fig. 2h
R (Å)	|FT(k3χ(k))| (Å-4)
	BNC-Cu-Raw	BNC-Cu-Fit
0	17.5547	17.4353
0.03068	17.5397	17.4334
0.06136	17.4953	17.4283
0.09204	17.4237	17.4219
0.12272	17.3282	17.4165
0.1534	17.2135	17.4149
0.18408	17.0862	17.419
0.21476	17.0568	17.4293
0.24544	17.1914	17.4443
0.27612	17.3224	17.4614
0.3068	17.4411	17.4771
0.33748	17.5408	17.4885
0.36816	17.6159	17.4932
0.39884	17.6617	17.4904
0.42951	17.6745	17.4811
0.46019	17.6523	17.4684
0.49087	17.594	17.4582
0.52155	17.5006	17.4583
0.55223	17.3744	17.4764
0.58291	17.2202	17.5166
0.61359	17.0619	17.5775
0.64427	17.1782	17.6537
0.67495	17.3881	17.7379
0.70563	17.6072	17.8231
0.73631	17.8258	17.9034
0.76699	18.037	17.9745
0.79767	18.2346	18.0342
0.82835	18.414	18.0825
0.85903	18.5722	18.1228
0.88971	18.7086	18.162
0.92039	18.8251	18.2107
0.95107	18.9268	18.2822
0.98175	19.0217	18.3894
1.01243	19.1201	18.5416
1.04311	19.2337	18.7416
1.07379	19.3731	18.9867
1.10447	19.546	19.2696
1.13515	19.7549	19.5809
1.16583	19.9975	19.9102
1.1965	20.267	20.2467
1.22718	20.5534	20.5799
1.25786	20.8451	20.8995
1.28854	21.1298	21.1958
1.31922	21.3956	21.4599
1.3499	21.6314	21.684
1.38058	21.8271	21.8612
1.41126	21.9746	21.9861
1.44194	22.067	22.0547
1.47262	22.0997	22.0643
1.5033	22.0698	22.0142
1.53398	21.9766	21.905
1.56466	21.8211	21.7388
1.59534	21.6063	21.5194
1.62602	21.337	21.2517
1.6567	21.0193	20.9421
1.68738	20.6608	20.5977
1.71806	20.27	20.2264
1.74874	19.856	19.8368
1.77942	19.4286	19.4375
1.8101	18.9974	19.0374
1.84078	18.5719	18.6449
1.87146	18.1611	18.2684
1.90214	17.7736	17.9158
1.93282	17.4177	17.5955
1.9635	17.1156	17.3214
1.99418	17.2099	17.1584
2.02485	17.4422	17.2465
2.05553	17.6351	17.3958
2.08621	17.784	17.5183
2.11689	17.8893	17.6037
2.14757	17.9533	17.6518
2.17825	17.9796	17.6646
2.20893	17.9728	17.646
2.23961	17.938	17.6005
2.27029	17.8811	17.5335
2.30097	17.8082	17.4511
2.33165	17.7256	17.3602
2.36233	17.639	17.2696
2.39301	17.5538	17.1938
2.42369	17.4746	17.1587
2.45437	17.4044	17.1809
2.48505	17.3447	17.2336
2.51573	17.2947	17.2895
2.54641	17.2522	17.3367
2.57709	17.2146	17.3705
2.60777	17.1806	17.3892
2.63845	17.1527	17.3925
2.66913	17.1395	17.3814
2.69981	17.1515	17.3574
2.73049	17.1887	17.323
2.76117	17.2419	17.2815
2.79184	17.3024	17.2367
2.82252	17.3642	17.194
2.8532	17.423	17.1604
2.88388	17.4755	17.1441
2.91456	17.5192	17.1481
2.94524	17.552	17.1661
2.97592	17.5727	17.1885
3.0066	17.5807	17.2086
3.03728	17.576	17.2229
3.06796	17.5593	17.2295
3.09864	17.5318	17.228
3.12932	17.4955	17.2188
3.16	17.4528	17.203
3.19068	17.4067	17.1822
3.22136	17.3608	17.1591
3.25204	17.3188	17.1369
3.28272	17.2848	17.12
3.3134	17.2618	17.1128
3.34408	17.2508	17.1166
3.37476	17.2498	17.1283
3.40544	17.2547	17.1432
3.43612	17.2611	17.1572
3.4668	17.2656	17.1678
3.49748	17.266	17.1736
3.52816	17.2613	17.1741
3.55884	17.2511	17.1691
3.58952	17.236	17.1593
3.62019	17.2168	17.1456
3.65087	17.1946	17.1297
3.68155	17.1706	17.1135
3.71223	17.146	17.1
3.74291	17.1217	17.0921
3.77359	17.0986	17.0918
3.80427	17.0779	17.0982
3.83495	17.062	17.1083
3.86563	17.0565	17.119
3.89631	17.0666	17.128
3.92699	17.0901	17.134
3.95767	17.1221	17.1361
3.98835	17.1596	17.1341
4.01903	17.201	17.1282
4.04971	17.2447	17.1189
4.08039	17.2891	17.1072
4.11107	17.3327	17.0944
4.14175	17.3739	17.0825
4.17243	17.4111	17.0739
4.20311	17.4429	17.0708
4.23379	17.468	17.0737
4.26447	17.4856	17.081
4.29515	17.4952	17.0901
4.32583	17.4966	17.0987
4.35651	17.4905	17.1055
4.38719	17.4778	17.1096
4.41786	17.4603	17.1105
4.44854	17.4405	17.1082
4.47922	17.4213	17.1029
4.5099	17.4061	17.0952
4.54058	17.3981	17.0858
4.57126	17.3992	17.0759
4.60194	17.4098	17.0669
4.63262	17.4283	17.0606
4.6633	17.4519	17.0585
4.69398	17.4772	17.0605
4.72466	17.501	17.0656
4.75534	17.5209	17.0717
4.78602	17.5346	17.0773
4.8167	17.5409	17.0815
4.84738	17.5389	17.0836
4.87806	17.5283	17.0834
4.90874	17.5095	17.0808
4.93942	17.483	17.0762
4.9701	17.4499	17.07
5.00078	17.4115	17.0632
5.03146	17.3697	17.0567
5.06214	17.3261	17.0519
5.09282	17.2829	17.0499
5.1235	17.2421	17.0512
5.15418	17.2058	17.055
5.18486	17.1757	17.0601
5.21553	17.1528	17.0652
5.24621	17.1368	17.0693
5.27689	17.1256	17.0719
5.30757	17.1164	17.0725
5.33825	17.1065	17.0712
5.36893	17.0938	17.068
5.39961	17.0773	17.0632
5.43029	17.0566	17.0571
5.46097	17.0329	17.0506
5.49165	17.015	17.0445
5.52233	17.0343	17.0398
5.55301	17.0653	17.0378
5.58369	17.0975	17.0386
5.61437	17.129	17.0417
5.64505	17.1582	17.0458
5.67573	17.184	17.0498
5.70641	17.2054	17.053
5.73709	17.2218	17.0548
5.76777	17.2326	17.0551
5.79845	17.2377	17.0538
5.82913	17.2371	17.051
5.85981	17.2314	17.047
5.89049	17.2213	17.0423
5.92117	17.2079	17.0375
5.95185	17.1929	17.0335
5.98253	17.1782	17.0312
6.0132	17.1661	17.0312
6.04388	17.1587	17.0334
6.07456	17.1574	17.0368
6.10524	17.162	17.0405
6.13592	17.171	17.0439
6.1666	17.1823	17.0463
6.19728	17.1938	17.0475
6.22796	17.2038	17.0474
6.25864	17.2114	17.046
6.28932	17.2158	17.0434
6.32	17.217	17.04
6.35068	17.2153	17.036
6.38136	17.2113	17.0321
6.41204	17.2062	17.0289
6.44272	17.2013	17.027
6.4734	17.198	17.0269
6.50408	17.1977	17.0284
6.53476	17.2013	17.0308
6.56544	17.2088	17.0333
6.59612	17.2197	17.0356
6.6268	17.2328	17.037
6.65748	17.247	17.0375
6.68816	17.2611	17.037
6.71884	17.2739	17.0354
6.74952	17.2848	17.0329
6.7802	17.2931	17.0299
6.81087	17.2986	17.0265
6.84155	17.3011	17.0234
6.87223	17.3007	17.0211
6.90291	17.2977	17.0204
6.93359	17.2924	17.0212
6.96427	17.2853	17.0232
6.99495	17.2767	17.0258
7.02563	17.2673	17.0283
7.05631	17.2573	17.0303
7.08699	17.2472	17.0316
7.11767	17.2371	17.0321
7.14835	17.2272	17.0316
7.17903	17.2173	17.0303
7.20971	17.2074	17.0283
7.24039	17.1973	17.0258
7.27107	17.1867	17.0229
7.30175	17.1755	17.0201
7.33243	17.1634	17.0178
7.36311	17.1504	17.0164
7.39379	17.1365	17.0161
7.42447	17.1218	17.0168
7.45515	17.1063	17.0181
7.48583	17.0902	17.0194
7.51651	17.0737	17.0204
7.54719	17.0571	17.021
7.57787	17.0407	17.021
7.60854	17.0253	17.0203
7.63922	17.014	17.0191
7.6699	17.017	17.0175
7.70058	17.0295	17.0157
7.73126	17.0434	17.0141
7.76194	17.057	17.013
7.79262	17.07	17.0129
7.8233	17.0822	17.0137
7.85398	17.0935	17.0153
7.88466	17.1039	17.0171
7.91534	17.1132	17.0188
7.94602	17.1214	17.0202
7.9767	17.1284	17.0211
8.00738	17.134	17.0214
8.03806	17.1384	17.0211
8.06874	17.1413	17.0201
8.09942	17.1429	17.0186
8.1301	17.1431	17.0166
8.16078	17.1421	17.0143
8.19146	17.1399	17.0118
8.22214	17.1368	17.0095
8.25282	17.133	17.0079
8.2835	17.1287	17.0075
8.31418	17.1241	17.0084
8.34486	17.1197	17.0099
8.37554	17.1156	17.0116
8.40621	17.1121	17.0132
8.43689	17.1093	17.0143
8.46757	17.1073	17.0149
8.49825	17.106	17.0151
8.52893	17.1053	17.0147
8.55961	17.1051	17.014
8.59029	17.105	17.0128
8.62097	17.105	17.0114
8.65165	17.1047	17.0099
8.68233	17.1041	17.0086
8.71301	17.103	17.0077
8.74369	17.1014	17.0075
8.77437	17.0992	17.008
8.80505	17.0965	17.0088
8.83573	17.0932	17.0098
8.86641	17.0895	17.0107
8.89709	17.0856	17.0114
8.92777	17.0816	17.0117
8.95845	17.0778	17.0117
8.98913	17.0745	17.0113
9.01981	17.0722	17.0106
9.05049	17.0711	17.0096
9.08117	17.0715	17.0084
9.11185	17.0736	17.0071
9.14253	17.0772	17.0059
9.17321	17.0821	17.005
9.20388	17.0878	17.0047
9.23456	17.0939	17.0051
9.26524	17.1	17.0058
9.29592	17.1058	17.0066
9.3266	17.1108	17.0074
9.35728	17.1149	17.008
9.38796	17.1179	17.0083
9.41864	17.1195	17.0084
9.44932	17.1198	17.0082
9.48	17.1186	17.0077
9.51068	17.116	17.007
9.54136	17.112	17.0061
9.57204	17.107	17.0052
9.60272	17.101	17.0042
9.6334	17.0943	17.0035
9.66408	17.0874	17.0032
9.69476	17.0803	17.0034
9.72544	17.0737	17.0039
9.75612	17.0678	17.0045
9.7868	17.063	17.0051
9.81748	17.0593	17.0056
9.84816	17.057	17.0059
9.87884	17.0556	17.006
9.90952	17.0551	17.0059
9.9402	17.055	17.0057
9.97088	17.0552	17.0052

[truncated: 47 more sheets: Fig. 3a, Fig. 3b, Fig. 3c, Fig. 3d, Fig. 3e, Fig. 3f, Fig. 4a, Fig. 4b, Fig. 4c-e, Fig. 4f, Fig. 4g, Supplementary Fig. 3, Supplementary Fig. 4, Supplementary Fig. 5, Supplementary Fig. 6, Supplementary Fig. 9, Supplementary Fig. 10, Supplementary Fig. 12 a, Supplementary Fig. 12 b, Supplementary Fig. 12 c …]
